# Supplementary material for: A nationwide survey of hospital-based thalassemia patients and standards of care and a preliminary assessment of the national prevention program in Sri Lanka
Source: PLoS One. 2019 Aug 16;14(8):e0220852. doi: 10.1371/journal.pone.0220852 (PMC6697367; doi:10.1371/journal.pone.0220852)
Supplement: S1 Table — (XLSX) [file pone.0220852.s001.xlsx]

## Sheet: Data
No	Center_no	Dr_name	Sex	Center	Diagnosis	Confirmed	Date_diagnosis	Transfuse_year	Transfuse8_year	Note	Hemoglobin1	Hemoglobin2	Hemoglobin3	Hemoglobin4	Hemoglobin5	Hemoglobin6	Drug_current1	Dose_current1	PSF_Drug_Current1	Drug_current2	Dose_current2	PSF_Drug_Current2	Drug_previous1	Dose_previous1	Reason1	Reason1_other	PSF_drug_previous1	Drug_previous2	Dose_previous2	Previous2_firstyear	Previous2_lastyear	Reason2	Reason2_other	PSF_drug_previous2	Splenectomy	Hyperspl	Hyperspl_comments	Penicillin	EF	PAP	PAH	PAH_comments	CMP	CMP_comments	HF	HF_commnents	Heart_other	Bone_age	Height
1	114	4	2	18	1	1	NA	1		monthly Tx	8.1	10	8.3	9.7	10.3	10.3	3	40					1	30	1					NA					1		not palpable	2	60	30					2			delayed	160
2	111	4	1	18	1	1	NA	1		monthly Tx	8.1	7.2	10.5	10.8	8.9	8.2	3	40					1	35	1					NA					1		just palpable	2	58	10					2			13	159
3	145	4	2	18	1	1	NA	1		monthly Tx	9.8	10.1	10.5	10.5	9.9	8.7	3	30					1		1					NA					2		hypersplenism	1	60	NA					2			NA	154
4	99	4	1	18	1	1	NA	1		monthly Tx	8.9	8.8	7.7	8.3	8	7.8	3	30					1	30	1					NA					1		just palpable		60	34					2			NA	172
5	K266	4	1	18	1	1	NA	1		monthly Tx	9.2	9.3	9.5	9.8	9.6	7	3	30					1	30	1					NA					2	1		1	NA	NA					2			NA	168
6	56	4	1	18	1	1	NA	1		monthly Tx	7.1	7.3	6.3	7.6	6.5	6.5	3	40					1	45	1					NA					1		spleen 10cm	2	NA	NA					2			NA	NA
7	65	4	1	18	1	1	NA	1		monthly Tx	9.7	8.5	7.5	9.1	8	8.4	3	40					1	40	1					NA					1		just palpable		66	27					2			NA	169
8	62	4	2	18	1	1	NA	1		monthly Tx	9.9	10.4	10.7	10.4	9.5	10	3	20					1	44	1					NA					2	1		1	60	30					2			14	149
9	68	4	1	18	1	1	NA	1		monthly Tx	9.3	9.8	8.9	10	9.6	10.9	3	40					1	30	1					NA					2	1		1	NA	NA					2			NA	156
10	29	4	1	18	2	1	NA	1		monthly Tx	8.3	8	7.7	8.3	7.2	8.1	3	30					1	40	1					NA					1		5 cm	2	60	28.8					2			NA	156
11	19	4	1	18	1	1	NA	1		monthly Tx	8.5	8.7	7.2	10.4	6.9	9	3	30					1		1					NA					1		5 cm	2	60	NA					2			delayed	165
12	123	4	1	18	1	1	NA	1		monthly Tx	9.5	11.8	11.3	8.8	8.8	9.1	3	40					1	45	1					NA					2	1		1	NA	NA					2			NA	145
13	27	4	1	18	1	1	NA	1		monthly Tx	9.5	8.9	10.9	9.5	9.7	9.7	3	35					1		1					NA					2	1		1	60	44	1				2			NA	NA
14	9	4	1	18	1	1	NA	1		monthly Tx	5.5	6.4	10.2	10	10.4	6.9	3	40					1	45	1					NA					2	1		1	60	37					2			NA	160
15	15	4	1	18	1	1	NA	1		monthly Tx	7.8	8.9	8.1	5.6	5.9	8.3	3	45					1	45	1					NA					1		5 cm	2	78	25					2			NA	155
16	291	4	1	18	1	1	NA	1		monthly Tx	7	7.1	9.2	7.3	10.3	9.4	3	40					1	40	1					NA					1		just palpable	2	58	26					2			not delayed	138
17	286	4	1	18	1	1	NA	1		monthly Tx	10	8.5	9.6	9	9.1	9.2	3	40					1	35	1					NA					1		just palpable	2	70	24					2			not delayed	168
18	310	4	1	18	1	1	NA	1		monthly Tx	8.1	8	8.4	6	7	6.8	3	40					1	40	1					NA					1		just palpable	2	70	30					2			11y	179
19	305	4	2	18	1	1	NA	1		monthly Tx	9.7	10.5	9.5	9.5	9.9	10.7	3	40					1	40	1					NA					1		just palpable	2	60	27					2			not delayed	147
20	294	4	2	18	1	1	NA	1		monthly Tx	5.3	5.3	5.5	8.9	8.7	8.4	3	40					1	40	1					NA					1		just palpable	2	60	20					2			10y	144
21	290	4	1	18	1	1	NA	1		monthly Tx	11.1	8.8	8.7	9.4	9.9	9.4	3	40					1	40	1					NA					1		just palpable	2	54	30					2			not delayed	163
22	303	4	2	18	1	1	NA	NA		NA	NA	NA	NA	NA	NA	NA														NA									60	28					2			6y 10m	NA
23	252	4	2	18	1	1	NA	1		monthly Tx	10.4	9.5	10.9	10.9	6.6	7.3	3	40					1	40	1					NA					1		just palpable	2	60	24.6					2			not delayed	147
24	271	4	1	18	2	1	NA	1		monthly Tx	8.8	8.1	8.1	9.3	9.9	9.6	3	40					1	40	1					NA					1		just palpable	2	62	32.9		mild TR			2			not delayed	NA
25	245	4	1	18	1	1	NA	1		monthly Tx	8.3	7.6	8.9	9.5	10.2	8.5	3	40					1	40	1					NA					1		just palpable	2	60	30					2			not delayed	172
26	242	4	2	18	1	1	NA	1		monthly Tx	9.6	9.1	8.9	10.9	10.1	9.1	3	40					1	40	1					NA					1		3 cm	2	60	36					2			not delayed	140
27	240	4	1	18	1	1	NA	1		monthly Tx	8	5.9	6.5	6.5	6.5	8	3	40					1	35	1					NA					1		5 cm	2	68	27.1					2			11y	147
28	241	4	2	18	1	1	NA	1		monthly Tx	6.9	6.9	7.6	7.1	9	8.5	3	40					1	40	1					NA					1		3 cm	2	69	15					2			not delayed	155
29	243	4	1	18	1	1	NA	1		monthly Tx	7.9	6.9	7.2	5.8	8.4	8.1	3	40					1	40	1					NA					NA			2	60	28					2			NA	158
30	231	4	1	18	1	1	NA	1		monthly Tx	9.4	8.8	7.9	9.8	7.9	8.5	3	40					1	30	1					NA					NA			2	80	38.5					2			not delayed	100
31	254	4	2	18	1	1	NA	1		monthly Tx	5.5	7.2	8	8.7	7.5	7.1	3	40					1	30	1					NA					1		just palpable	2	60	35		grade 1 MR			2			NA	153
32	200	4	1	18	1	1	NA	1		monthly Tx	7.7	8.5	8.5	8.6	6.5	NA	3	40					1	30	1					NA					NA			2	60	25					2			12y 6m	140
33	201	4	2	18	1	1	NA	1		monthly Tx	NA	NA	NA	NA	NA	NA	3	40					1	30	1					NA					1		just palpable	2	60	20					2			10y	153
34	216	4	2	18	1	1	NA	1		monthly Tx	9.6	8.3	8.9	9.4	9.1	9	3	35					1	30	1					NA					1			2	60	25					2			NA	154
35	211	4	1	18	1	1	NA	1		monthly Tx	9.8	10.3	10.1	10	10.8	10.3	3						1	40	1					NA					2	1		1	58	28					2			12y	138
36	224	4	1	18	1	1	NA	NA			9.8	10.8	10.6	10.4	10.7	10.2	3	40					1	35	1					NA					2				62	30					2			11y	NA
37	181	4	2	18	4	1	NA	NA		on demand	NA	NA	NA	NA	NA	NA	4													NA					1				NA						2				157
38	182	4	1	18	4	1	NA	NA		on demand	NA	NA	NA	NA	NA	NA	4						1	40						NA					2	1		1	NA						2				155
39	332	4	2	18	1	1	NA	1		monthly Tx	9.3	10.5	8.4	10.3	9.4	10.4	3	40					1	40	1					NA					2	1		1	58	25					2				147
40	142	4	2	18	1	1	NA	1		monthly Tx	8.6	6.6	5.4	5.6	9.2	9	1	40												NA					1		just palpable	2	60	23					2			NA	148
41	194	4	1	18	1	1	NA	NA			9.7	6.7	9.6	7.7	9.6	9.2	3	40					1	40	1					NA					NA				64	27.2					2			10	NA
42	173	4	2	18	1	1	NA	1		monthly Tx	6.1	4.9	5.3	3.1	5.6	5.6	3	40					1	40	1					NA					1		just palpable		62	28					2			NA	141
43	106	4	2	18	4	1	NA	NA			7.1	7.4	7.2	NA	NA	NA	3	20					1	40	1					NA					1				55						2			NA	156
44	109	4	1	18	1	1	NA	1		monthly Tx	6.5	9	7.7	9.3	9.5	9.5	3	40					1	40	1					NA					NA				70	30					2			11y	NA
45	112	4	2	18	1	1	NA	1		monthly Tx	10.5	9.9	9	8.8	7.8	5.6	3	40					1	40	1					NA					NA				60	24.6					2			10y	145
46	116	4	1	18	1	1	NA	1		monthly Tx	11	10.7	9.5	9.6	10.2	9.7	3						1	40	1					NA					2	1		1	58	25					2			NA	169
47	194	4	2	18	1	1	NA	1		monthly Tx	10.5	9.3	8.7	10.5	8.6	8.6	3	40					1	40	1					NA					1				NA						2			not delayed	170
48	110	4	1	18	1	1	NA	1		monthly Tx	7.6	8.8	7.5	8.6	8.3	7.9	3	40					1	40	1					NA					1		6cm		65	19.4					2			NA	169
49	483	4	1	18	1	2	NA	1		monthly Tx	8.5	9	9	8.7	9.6	9	3	35					1	40	1					NA					1		1cm		62	28					2			not delayed	160
50	477	4	2	18	1	2	NA	1		monthly Tx	8.8	9.2	6.9	9.1	9.8	9.2	3	30					1	40	1					NA					1		Just palpable	2	60	25					2			NA	132
51	494	4	2	18	1	2	NA	1		monthly Tx	10	7.9	7.6	9.3	10.6	9.3	3	40					1	40	1					NA					1		Just palpable		64	26.3					2			NA	145
52	495	4	2	18	1	1	NA	1		monthly Tx	8.9	10.7	10	11.5	10.9	10	3	40					1	40	1					NA					2	1		1	61	33					2			not delayed	150
53	461	4	1	18	1	1	NA	1		monthly Tx	7	9	7.6	7.2	7	4.4	3	35					1	40	1					NA					1		13cm	2	60	18					2			not delayed	130
54	465	4	2	18	1	1	NA	1		monthly Tx	9.4	6.5	6.3	9.9	9.8	8.9	3	40					1	40	1					NA					1		just palpable	2	60	25					2			NA	134
55	455	4	1	18	1	1	NA	1		monthly Tx	7.5	7.4	7.7	8.3	7.6	9	3	35					1	30	1					NA					1		1cm		67	23					2			not delayed	134
56	460	4	1	18	1	1	NA	1		monthly Tx	7.6	7.5	7.1	8.2	8.5	7	3	35					1	40	1					NA					1		just palpable		65	36					2			NA	132
57	473	4	2	18	1	1	NA	1		monthly Tx	9.7	10.6	8.7	10	6.1	9.7	3	40					1	40	1					NA					1		just palpable		74	25					2			not delayed	128
58	464	4	1	18	1	1	NA	1		monthly Tx	6.1	6.4	6.6	7.7	9.1	6.6	3	40					1	40	1					NA					1		just palpable		NA						2			not delayed	145
59	469	4	2	18	1	1	NA	1		monthly Tx	9.9	9	8.5	10.3	10.2	10.3	3	40					1	40	1					NA					1		just palpable		71	16					2			5y	132
60	462	4	2	18	1	1	NA	1		monthly Tx	11.2	6.9	7.9	8.4	8.4	8.7	3	30					1	40	1					NA					1		just palpable		62	25					2			not delayed	137
61	472	4	2	18	1	1	NA	1		monthly Tx	9.3	7.6	10.5	9.8	9.8	7.2	3	35					1	40	1					NA					1		just palpable		60	32					2			not delayed	137
62	433	4	1	18	1	1	NA	1		monthly Tx	9	7.8	8.5	7.7	8.3	7.2	3	35					1	40	1					NA					1		just palpable		60	28.9					2			NA	140
63	430	4	1	18	1	1	NA	NA			NA	NA	NA	NA	NA	NA														NA					NA				61	33					2			7y	NA
64	442	4	2	18	1	2	NA	1		monthly Tx	9.3	11.3	10.7	8.3	9.3	10.3	1	40												NA					NA				NA						2			not delayed	137
65	445	4	2	18	1	2	NA	1		monthly Tx	7.8	10.4	11	10.7	10.6	8.8	3	40					1	40	1					NA					2	1		1	61	38.8					2			NA	145
66	446	4	2	18	1	2	NA	1		monthly Tx	10.6	7.9	8.9	7.5	7.5	8.2	3	40					1	40	1					NA					NA				60						2			not delayed	154
67	411	4	2	18	1	2	NA	1		monthly Tx	5.1	4.3	6.1	8.3	6.6	5.2	3	40					1	40	1					NA					NA				65	21.5					2			8y	142
68	418	4	2	18	1	2	NA	1		monthly Tx	7.7	9.3	8.9	9.4	8.7	8.8	3	40					1	40	1					NA					1		just palpable		64	19					2			not delayed	132
69	410	4	2	18	1	1	NA	1		monthly Tx	7	7.1	9.4	9.5	8.5	8.3	3	30					1	40	1					NA					1		just palpable		60	20					2			delayed	153
70	407	4	2	18	1	1	NA	1		monthly Tx	10	9.8	9.1	9.2	8.7	11	3	30					1	40	1					NA					1		just palpable		66	19					2			not delayed	145
71	405	4	2	18	1	1	NA	1		monthly Tx	8.9	9.3	7	9	9	9.1	3	40					1	40	1					NA					1		just palpable		60	30					2			8y 6m	140
72	404	4	2	18	1	1	NA	1		monthly Tx	10.2	8.1	10.4	7.8	8.2	8.2	3	35					1	40	1					NA					2	1		1	60	34.4					2			5y	135
73	402	4	1	18	1	1	NA	1		monthly Tx	8	7.8	6.6	6.7	7.2	7.9	3	40					1	40	1					NA					1		just palpable		60	23					2			NA	153
74	372	4	1	18	1	1	NA	1		monthly Tx	8.7	8.7	8.5	8	9	9	1	40												NA					1		just palpable	2	58	12					2			12y	174
75	367	4	1	18	1	1	NA	1		monthly Tx	7	7.5	7.6	7.5	7.8	8.5	3	40					1	40	1					NA					1		8 cm	2	60	32					2			not delayed	171
76	366	4	2	18	1	1	NA	1		monthly Tx	8.2	8	8.9	9	9.8	9	3	40					1	40	1					NA					NA				66	18					2			NA	143
77	397	4	2	18	1	1	NA	1		monthly Tx	9.3	6.8	10.9	9.3	9	10.4	3	40					1	30	1					NA					1		just palpable		57	24.2					2			not delayed	148
78	390	4	2	18	1	1	NA	1		monthly Tx	8	8.1	8.9	8.6	8.2	5.8	3	40					1	40	1					NA					2	1		1	64	25		mild TR			2			NA	118
79	382	4	2	18	1	1	NA	1		monthly Tx	8.4	8.6	9.9	8.2	8.8	8.6	3	40					1	40	1					NA					NA				70	33					2			13y	154
80	362	4	1	18	1	1	NA	1		monthly Tx	9	9.6	9.3	8.2	8.3	7.9	3	40					1	40	1					NA					1		just palpable		60	30					2			7y	146
81	363	4	1	18	1	1	NA	1		monthly Tx	9.6	8.6	6.6	6.1	6.7	8.5	3	40					1	40	1					NA					1		just palpable		61	28.8					2			not delayed	155
82	359	4	2	18	1	1	NA	1		monthly Tx	7	7.8	8.8	7.8	8.8	10.7	3	35					1	40	1					NA					1		just palpable		66	10					2			not delayed	141
83	364	4	1	18	1	1	NA	1		monthly Tx	6.3	8.5	9.1	8.9	7.6	7.5	3	40					1	30	1					NA					1		just palpable		55	27		TR			2			not delayed	154
84	355	4	1	18	1	1	NA	1		monthly Tx	7	7.1	7.8	7.21	8.9	7.9	3	40					1	35	1					NA					1		8 cm		60	39		,RHD,mild TR			2			not delayed	145
85		4	1	18	1	1	NA	1		monthly Tx	7.9	10.6	9.4	7	9.1	8	3	40					1	40	1					NA					1		not palpable		60	27					2			not delayed	151
86	330	4	1	18	1	1	NA	1		monthly Tx	3.4	7.9	8.6	2	3.7	3.3	1	40												NA					1		10 cm		64	31					2			not delayed	140
87	323	4	2	18	1	1	NA	1		monthly Tx	7	7.9	8.6	9.1	8.9	9.1	3	40					1	40	1					NA					NA				60	22					2			not delayed	147
88	333	4	2	18	1	1	NA	1		monthly Tx	6	6.3	7.8	7.9	9.5	9.5	3	40					1	40	1					NA					1		just palpable		70	25					2			not delayed	148
89	336	4	2	18	1	3	NA	1		monthly Tx	9.8	8.2	8.9	9.9	8.8	9.1	3	40					1	40	1					NA					NA				65						2			NA	144
90	320	4	1	18	1	1	NA	1		monthly Tx	6.7	8.4	7	5.5	11.5	9.7	3	30					1	35	1					NA					1		4cm		68	34.7					2			NA	143
91	334	4	1	18	1	1	NA	1		monthly Tx	10	10.2	10.5	10.1	11.1	NA	3	40					1	40	1					NA					2	1		1	62	10					2			12y	136
92	332	4	2	18	1	2	NA	1		monthly Tx	10	10.7	8.9	8	9.1	8.7	3	40					1	40	1					NA					NA										2			NA	134
93	483	4	1	18	1	2	NA	1		monthly Tx	8.5	9	9	8.7	9.6	9	3	35					1	40	1					NA					1		1 cm		62	28					2			not delayed	160
94	477	4	2	18	1	2	NA	1		monthly Tx	8.8	9.2	6.9	9.1	9.8	9.2	3	30					1	40	1					NA					1		just palpable		60	25					2			NA	132
95	494	4	2	18	1	2	NA	1		monthly Tx	10	7.9	7.6	9.3	10.6	9.3	3	40					1	40	1					NA					1		just palpable		64	26.3					2			NA	145
96	495	4	2	18	1	1	NA	1		monthly Tx	8.9	10.7	10	10	11.5	10.9	3	40					1	40	1					NA					2	1		1	61	33					2			not delayed	150
97	461	4	1	18	1	1	NA	1		monthly Tx	7	9	7.6	7.2	7	4.6	3	35					1	40	1					NA					1		13 cm		60	18					2			not delayed	130
98	678	4	1	18	1	2	NA	1		monthly Tx	4.5	6.2	4.6	6.1	6.7	7	3	35					1	30	1					NA					1		just palpable		60	28					2			delayed	163
99	654	4	2	18	1	1	NA	1		monthly Tx	8	8.5	8.1	8.6	9.2	8.6	3	35					1	30	1					NA					1		just palpable		70	20					2			NA	124
100	649	4	1	18	1	1	NA	1		monthly Tx	8.8	8.7	10.2	9	8.1	8.7	3	35					1	40	1					NA					NA				55	25					2			6y 6m	149
101	655	4	2	18	1	1	NA	1		monthly Tx	8.6	7.1	9.7	8.7	10.1	7.9	3	40					1	40	1					NA					NA				65	25					2			NA	131
102	647	4	1	18	1	1	NA	1		monthly Tx	8.7	7.6	7.5	9.8	6.1	7.2	3	40					1		1					NA					NA										2			NA	NA
103	660	4	2	18	4	1	NA	2		on demand	NA	NA	NA	NA	NA	NA														NA					NA										2			NA	NA
104	643	4	2	18	1	1	NA	1		on demand	9.7	7.6	6.8	7.7	9.6	7.3	3	40					1	40	1					NA					1		just palpable					OS ASD			2			NA	114
105	626	4	1	18	1	1	NA	1		monthly Tx	7.7	7.7	9.3	8	8.6	10.2	3	35					1	35	1					NA					1		not palpable		65	26					2			3y 6m	126
106	634	4	1	18	1	1	NA	1		monthly Tx	8.5	8	9	7.8	9	7.7	3	35					1	40	1					NA					1		just palpable		66	31					2			NA	127
107	631	4	1	18	1	1	NA	1		monthly Tx	10.2	8.4	6.8	9.3	7.4	8.5	3	35					1	35	1					NA					1		just palpable		62	21					2			3y 6m	121
108	629	4	1	18	1	1	NA	1		monthly Tx	8.6	6.9	8.4	8.7	9.6	7.6	3	35					1	40	1					NA					1		just palpable		60	28					2			NA	125
109	645	4	1	18	1	1	NA	1		monthly Tx	7.5	7.9	8.6	10	8.1	9.4	3	40					1	35	1					NA					1		just palpable		60	15					2			NA	126
110	611	4	2	18	1	1	NA	1		monthly Tx	7.5	6.3	5.8	8.7	11	8.6	3	40					1	30	1					NA					1		not palpable		68	17					2			NA	116
111	617	4	2	18	1	1	NA	1		monthly Tx	7.3	9.8	8.6	8.6	10.6	9.6	3	40					1	35	1					NA					1		not palpable		70	29.6					2			3y	124
112	607	4	2	18	1	1	NA	1		monthly Tx	8.5	8.3	10.4	8.6	7.1	8.7	3	35					1	40	1					NA					1		not palpable		68	26.5					2			3y	123
113	614	4	2	18	1	1	NA	1		monthly Tx	7.9	8.3	10.5	8.8	7.9	8.6	3	40					1	30	1					NA					1		not palpable		70	32					2			NA	136
114	621	4	1	18	1	1	NA	1		monthly Tx	11	9.2	9.2	8.1	10.2	8	3	34					1	35	1					NA					1		not palpable		61	10					2			not delayed	124
115	618	4	1	18	1	1	NA	1		monthly Tx	7.1	6.3	10.5	8.1	8.6	11.1	3	40					1	35	1					NA					1		not palpable		76	30					2			7y	152
116	596	4	2	18	4	2	NA	2		on demand	7.8	7.2	7.7	8.4	8.9	8.5	3	40					1	40	1					NA					1		not palpable		60	23					2			NA	152
117	575	4	2	18	1	1	NA	1		monthly Tx	9	7.9	9.7	7.9	9	8.2	3	35					1	40	1					NA					1		not palpable		70	27.3					2			NA	130
118	587	4	2	18	1	1	NA	1		monthly Tx	7.3	9.1	8.8	9.4	7.6	6.5	3	35					1	40	1					NA					1		not palpable					small ASD			2			NA	126
119	581	4	2	18	1	1	NA	1		monthly Tx	9.6	8.8	9.3	9.6	8.1	9.3	3	40					1	40	1					NA					1		just palpable		60	25					2			not delayed	137
120	573	4	2	18	1	1	NA	1		monthly Tx	7.8	9.7	8.8	8.4	9.5	9.5	3	35					1	40	1					NA					1		not palpable		68	28.7					2			not delayed	125
121	577	4	1	18	1	1	NA	1		monthly Tx	8.5	9	8	8	7.7	8.3	3	40					1	40	1					NA					1		just palpable		69	23					2			NA	133
122	571	4	2	18	1	1	NA	1		monthly Tx	12.5	8.5	7.5	5.1	7.9	10.2	3	40					1	40	1					NA					1		just palpable		68	20					2			NA	125
123	583	4	1	18	1	1	NA	1		monthly Tx	8.9	7.6	7.7	7.1	7.5	9.1	3	40					1	40	1					NA					1		just palpable		70	30					2			NA	132
124	560	4	2	18	1	1	NA	1		monthly Tx	8.8	7.7	7.8	7.8	7.2	9.9	3	40					1	30	1					NA					1		just palpable		72	20					2			NA	131
125	558	4	1	18	1	1	NA	1		monthly Tx	8.4	6.9	7.3	7.1	8.1	8	3	35					1	40	1					NA					1		3cm		60	32					2			3y 6m	137
126	551	4	1	18	1	1	NA	1		monthly Tx	9.3	9.2	7	6.1	9.9	10.2	3	35					1	40	1					NA					1		just palpable		62	10					2			2y	135
127	568	4	2	18	1	1	NA	1		monthly Tx	7.6	9.9	9.1	8.3	7.6	9.1	3	40					1	40	1					NA					1		just palpable		75	20					2			NA	132
128	556	4	1	18	1	1	NA	1		monthly Tx	7.5	7.7	8.3	7.3	8.5	9.1	3	40					1	40	1					NA					1		just palpable		67	43					2			NA	170
129	553	4	1	18	1	1	NA	1		BM transplantation was done	NA	NA	NA	NA	NA	NA							1	40						NA					1		just palpable		60	29.3					2			NA	NA
130	554	4	1	18	1	1	NA	1		monthly Tx	9.6	8.9	8.1	10.1	7.1	7.1							1	30						NA					NA										2			12y	138
131	549	4	2	18	1	1	NA	1		monthly Tx	11.3	8.7	8	8.2	9.6	8.6	3	40					1	35	1					NA					1		just palpable								2			NA	123
132	529	4	2	18	1	1	NA	1		monthly Tx	7.6	8.7	8.5	9.5	7.5	8.1	3	30					1	40	1					NA					1		just palpable		72	30					2			4y	140
133	539	4	1	18	1	1	NA	1		monthly Tx	8.2	7.5	8.1	8.2	7.3	9.5	3	40					1	40	1					NA					1		just palpable		60	27					2			NA	120
134	545	4	1	18	1	2	NA	1		monthly Tx	10	7.4	7.5	8.6	8.6	8.7	3	40					1	40	1					NA					2	1		1							2			NA	127
135	546	4	1	18	1	2	NA	1		monthly Tx	8.3	8	8.4	9.4	8.9	9.2	3	40					1	40	1					NA					1		just palpable		60	20					2			NA	133
136	530	4	1	18	1	1	NA	1		monthly Tx	9.1	7.7	9.7	8.8	8.2	9.6	3	40					1	30	1					NA					1				60	23.8					2			5y	144
137	502	4	2	18	1	1	NA	1		monthly Tx	9.5	7.7	8.2	8.8	8.4	8.7	3	40					1	40	1					NA					NA				70						2			NA	143
138	501	4	2	18	1	2	NA	1		monthly Tx	9	8.7	9.1	9.7	8.9	8.7	3	40					1	40	1					NA					1		just palpable		66	30					2			NA	142
139	499	4	1	18	1	1	NA	1		monthly Tx	8.8	8.6	9	7.7	10	9.6	3	40					1	40	1					NA					NA				55	29					2			4y	140
140	496	4	2	18	1	1	NA	1		monthly Tx	8.3	9.5	7.8	9.6	9.1	6.6	3	40					1	40	1					NA					1		just palpable		60	30					2			NA	146
141	507	4	1	18	1	2	NA	1		monthly Tx	8.1	7.1	9.9	7.7	7.9	8.3	3	40					1	40	1					NA					1		just palpable		60	13					2			4y 6m	146
142	509	4	1	18	1	1	NA	NA		NA	NA	NA	NA	NA	NA	NA														NA					NA				70	38					2			NA	NA
143	505	4	1	18	1	1	NA	1		monthly Tx	7.9	7.2	6.9	9.3	8.3	6.6	3	40					1	40	1					NA					1		not palpable		67	5					2			not delayed	141
144	497	4	1	18	1	1	NA	1		monthly Tx	7	9.1	9.2	9.4	5.9	7.2	3	40					1	40	1					NA					NNA				68	26					2			NA	131
145	485	4	2	18	1	1	NA	1		monthly Tx	7.7	8.8	7.1	7.4	6.7	8.8	3	40					1	40	1					NA					1		4 cm		60	38					2			13y	154
146	482	4	2	18	1		NA	1		monthly Tx	9.8	8.3	7.6	8.2	8.5	8.3	3	40					1	40	1					NA					1		4 cm		60	30					2			not delayed	155
147	774	4	2	18	1	1	NA	1		monthly Tx	6.7	5.8	6.9	9.6	8.6	9.1	3	40					1	35	1					NA					1		just palpable		60	20					2			4y	140
148	763	4	1	18	5	1	NA	NA		on demand	NA	NA	NA	NA	NA	NA	4													NA					NA										2			NA	NA
149	762	4	2	18	5	1	NA	NA		on demand	NA	NA	NA	NA	NA	NA	4													NA					NA										2			NA	NA
150	769	4	2	18	1	1	NA	1		monthly Tx	10	9.8	4.1	10.3	13.6	9.9														NA					NA										2			NA	NA
151	776	4	2	18	4	1	NA	NA		on demand	NA	NA	NA	NA	NA	NA	4													NA					NA				61	17					2			NA	NA
152	768	4	1	18	4	1	NA	NA		on demand	8.8	8.6	9.1	NA	NA	NA	4													NA					NA										2			NA	143
153	767	4	2	18	1	1	NA	1		monthly Tx	7.4	8.8	5.8	8.2	9.2	8.5	3	40					1	30	1					NA					1		just palpable		67	22.6					2			NA	115
154	770	4	1	18	1	1	NA	1		monthly Tx	7.9	8.3	10.3	12.1	9.4	7.2	3	40					1	35	1					NA					1		just palpable		70	25					2			not delayed	138
155	765	4	1	18	1	1	NA	1		monthly Tx	9.4	8.9	8.2	7.5	7.3	8.4	3	40												NA					1		not palpable								2			NA	112
156	780	4	1	18	1	1	NA	1		monthly Tx	8.8	7.9	8.5	7.7	6.7	9.2							1	40	1					NA					1		not palpable		72	19					2			NA	110
157	753	4	1	18	1	1	NA	1		monthly Tx	7.8	7.9	8.9	7.3	6.6	8	3	40												NA					1		not palpable								2			not delayed	121
158	746	4	1	18	1	1	NA	1		monthly Tx	6.7	8	7.2	8.6	8.8	8.8	3	40					1	30	1					NA					1		just palpable								2			NA	118
159	731	4	2	18	1	1	NA	NA		NA	NA	NA	NA	NA	NA	NA														NA					NA				70	20					2			NA	NA
160		4	2	18	1	1	NA	1		monthly Tx	6.7	8.4	6.8	8.6	7	7.1	3	40					1	40	1					NA					1		just palpable		65	30					2			not delayed	121
161	744	4	1	18	1	1	NA	NA		NA	NA	NA	NA	NA	NA	NA														NA					NA										2			NA	NA
162	738	4	2	18	1	1	NA	1		monthly Tx	10.1	8.8	7.9	7.8	8.9	8.3	3	40					1	30	1					NA					1		just palpable		66	25					2			NA	118
163	755	4	2	18	1	1	NA	1		monthly Tx	8.1	8.1	9.7	9.4	9.5	7.9	3	40					1	40	1					NA					NA										2			NA	112
164	740	4	1	18	1	1	NA	1		monthly Tx	8.5	8.5	8.6	9	9.3	11.1	3	40												NA					1		not palpable								2			NA	111
165	745	4	2	18	2	1	NA	NA		on demand	NA	NA	NA	NA	NA	NA	4													NA					NA				66	37					2			NA	NA
166	728	4	2	18	1	1	NA	1		monthly Tx	10.6	8.1	11.5	8.8	9.2	9.6	3	40					1	40	1					NA					1		just palpable		60	25					2			12y	143
167	729	4	2	18	1	1	NA	1		monthly Tx	6.6	7.9	6.4	5.7	6.6	6.7	3	40												NA					1		not palpable		75	30					2			NA	123
168	714	4	1	18	1	1	NA	1		monthly Tx	5.9	8.3	10.4	7.3	8.6	8.9	3	40					1	30	1					NA					NA										2			NA	118
169	713	4	1	18	1	1	NA	1		monthly Tx	7.6	8.4	8.2	8.5	10.2	11.1	3	40					1	35	1					NA					1		not palpable		69	20					2			NA	114
170	722	4	1	18	1	1	NA	1		monthly Tx	8	7.8	7.4	9.7	10.6	9.4	3	40					1	40	1					NA					1		not palpable		60	18					2			NA	117
171	707	4	2	18	1	1	NA	1		monthly Tx	9.6	8.2	8.2	7.7	9	9.3	3	40					1	40	1					NA					1		not palpable								2			2y	109
172	730	4	2	18	1	1	NA	1		monthly Tx	9.8	8	8.6	9.4	8.2	9.4	3	40					1	40	1					NA					1		not palpable		62	23					2			NA	124
173	700	4	2	18	1	1	NA	1		monthly Tx	8.7	7.7	7.2	8.2	9.5	8.9	3	40					1	35	1					NA					1		just palpable		63	25					2			NA	122
174	580	4	1	18	1	1	NA	1		monthly Tx	8.1	10.2	8.5	8.6	8.6	9	3	40					1	35	1					NA					1		just palpable		65	29.6					2			NA	135
175	644	4	1	18	1	1	NA	1		monthly Tx	7.6	7.6	7.9	8.1	7.8	8.6	3	40					1	40	1					NA					1		just palpable		72	20					2			NA	142
176	584	4	1	18	1	1	NA	1		monthly Tx	7.8	7.9	8.8	7.5	8.7	9.9	3	40					1	35	1					NA					1		just palpable		70	20					2			NA	126
177	690	4	2	18	1	1	NA	1		monthly Tx	10.2	8.5	6.8	7.3	10.3	9.8	3	40					1	40	1					NA					1		just palpable		64	23					2			3y 6m	117
178	701	4	2	18	1	1	NA	1		monthly Tx	7.8	8.2	9.7	9.1	7.4	8.7	3	40					1	40	1					NA					1		just palpable		70	25					2			NA	128
179	667	4	1	18	1	1	NA	1		monthly Tx	11.2	8.2	9.1	7.8	9.2	8.3	3	40					1	35	1					NA					1		2 cm		70	26					2			NA	154
180	673	4	1	18	1	1	NA	1		monthly Tx	8.7	10	8.3	7.4	8.8	8.3	3	40					1	40	1					NA					1		not palpable								2			NA	131
181	674	4	2	18	1	1	NA	1		monthly Tx	7.6	7.6	8.3	8	9.2	9	3	35					1	40	1					NA					1		just palpable		65	28					2			NA	120
182	680	4	2	18	1	1	NA	1		monthly Tx	9	7.5	8.4	8.7	7.3	9.1	3	40					1	35	1					NA					NA				72	22.5					2			NA	110
183	875	4	1	18	1	1	NA	1		monthly Tx	8.3	10.6	7.2	8.3	9.3	9.7	3	40					1	40	1					NA					1		just palpable								2			NA	102
184	863	4	1	18	1	1	NA	1		monthly Tx	8.4	7.5	7.8	6.9	8.4	7.6	3	40												NA					1		just palpable		70	18.5					2			NA	111
185	869	4	2	18	1		NA	1		monthly Tx	8.5	10.4	9	8.2	8.2	4.9	3	40					1	40	1					NA					1		3 cm		70	20					2			NA	150
186	888	4	1	18	1	1	NA	1		monthly Tx	6.4	5.1	8.2	8.9	7.6	6.2	3	40					1	40	1					NA					1		1 cm								2			NA	121
187	883	4	1	18	1	1	NA	1		monthly Tx	8.1	8.7	8.3	7.5	8.9	9.2	3	40					1	40	1					NA					1		not palpable		60	25					2			NA	165
188	894	4	2	18	1	1	NA	1		monthly Tx	10	8.7	9	9	8.4	8.7	3	40					1	40	1					NA					1		not palpable								2			NA	100
189	859	4	1	18	1	1	NA	1		monthly Tx	10.2	8.5	7.3	8.9	9.2	7.4	3	40					1	35	1					NA					1		not palpable		76	26.5					2			NA	100
190	882	4	2	18	1	1	NA	1		monthly Tx	10.7	10.3	9.3	10.4	8.7	11.5	3	40												NA					2			1	70	25					2			not delayed	140
191	899	4	2	18	1	1	NA	1		monthly Tx	7.5	8.2	7.4	6.3	9.4	6.8	3	40												NA					NA										2			NA	116
192	876	4	1	18	2	2	NA	NA		on demand	7.3	7	6	7.5	9.6	8.8	3	40												NA					1		8 cm								2			NA	166
193	893	4	1	18	1	1	NA	1		monthly Tx	9.6	8.3	9.6	7.9	8.6	10.7	3	40					1	40	1					NA					1		not palpable		67	19.5					2			NA	114
194	849	4	1	18	1	1	NA	1		monthly Tx	7.3	8.3	9.1	9.8	9	9.7	3	40					1	40	1					NA					1		not palpable		55	20					2			NA	104
195	840	4	2	18	2	1	NA	NA		on demand	NA	NA	NA	NA	NA	NA	4													NA					NA										2			NA	NA
196	838	4	2	18	1	1	NA	1		monthly Tx	7.8	8.1	8.9	10.1	8.6	9.7	3	40					1	35	1					NA					1		not palpable								2			NA	110
197	842	4	1	18	1	1	NA	1		monthly Tx	9.2	8.4	9.2	7.9	8.2	6.1	3	40					1	35	1					NA					1		not palpable		60	33					2			not delayed	170
198	848	4	1	18	1	1	NA	1		monthly Tx	9.9	7.8	8.5	7.5	9.6	8.6	3	40					1	40	1					NA					1		not palpable		67	16.5					2			NA	100
199	843	4	1	18	1	1	NA	1		monthly Tx	7.5	9.3	8.9	10.2	9.2	10.2	3	40												NA					1		not palpable		71	20					2			3y	131
200	850	4	1	18	4		NA	NA		on demand	NA	NA	NA	NA	NA	NA	4													NA					NA										2			NA	NA
201	812	4	2	18	1	1	NA	1		monthly Tx	8.8	7.3	9.8	7.3	9.1	6.7	3	40					1	35	1					NA					1		not palpable								2			NA	105
202	816	4	1	18	4	1	NA	NA		on demand	NA	NA	NA	NA	NA	NA	4													NA					2	1		1							2			NA	NA
203	818	4	1	18	5		NA	NA			NA	NA	NA	NA	NA	NA	4													NA					NA										2			NA	NA
204	822	4	1	18	1	1	NA	1		monthly Tx	9.5	10.3	8	7.4	9.1	10.8	3	35					1	40	1					NA					1		not palpable		64	20					2			NA	109
205	821	4	1	18	1	1	NA	1		monthly Tx	9	10	7.2	8	9.3	5.9	3	40												NA					1		not palpable		72	18					2			NA	102
206	819	4	1	18	1	1	NA	1		monthly Tx	8.1	9.1	8	8.1	9	7.9	3	40					1	40	1					NA					1		not palpable								2			NA	107
207	829	4	1	18	1	1	NA	1		monthly Tx	7.1	7.9	9.8	8.5	9.5	8.1	3	40												NA					1		NA		65	24.5					2			NA	117
208	815	4	1	18	1	1	NA	1		monthly Tx	6.1	10.2	8.3	10.2	8	8.5	3	40					1	40	1					NA					1		not palpable								2			NA	111
209	805	4	1	18	1	1	NA	NA		monthly Tx	8.3	7.8	9.1	7.9	8	7.8	3	40					1	35	1					NA					1		not palpable		67	25					2			NA	116
210	794	4	2	18	2	1	NA	NA		on demand	6	5.2	4.9	5.3	4.1	5.2	3	30												NA					1		not palpable		76	20					2			NA	118
211	789	4	2	18	1	1	NA	1		monthly Tx	7.8	7.9	8.6	9.4	7.5	9.9	3	40					1	40	1					NA					1		not palpable		69	19					2			NA	113
212	806	4	2	18	1	1	NA	1		monthly Tx	8.3	8.6	7.4	8.6	9.7	8.2	3	35					1	40	1					NA					1		not palpable		71	19.5					2			NA	107
213	791	4	1	18	1	1	NA	1		monthly Tx	8.7	8.3	7.7	8.2	9.3	7.6	3	40												NA					1		not palpable								2			NA	105
214	799	4	1	18	1	1	NA	1		monthly Tx	8.1	8.3	7.6	7.8	8.5	8.6	3	40					1	40	1					NA					1		not palpable		75	19.5					2			NA	118
215	788	4	2	18	1	1	NA	1		monthly Tx	6.6	9.7	7.1	9.1	8.7	8.1	3	40					1	30	1					NA					1		not palpable		72	20.4					2			NA	111
216	990	4	2	18	1	1	NA	1		monthly Tx	11.7	7.2	8.3	7.3	7.9	8.3	3	40												NA					NA										2			NA	90
217	1038	4	1	18	2	1	NA	1		monthly Tx	7.2	7.3	9	7.6	7.7	6.7	4													NA					NA										2			NA	93
218	1005	4	2	18	1	1	NA	1		monthly Tx	12	9.2	10.1	8.6	8.6	12.8	3	40												NA					NA										2			NA	82
219	976	4	2	18	1	1	NA	1		monthly Tx	6.8	9.3	10	8.8	9.9	9.1	3	40					1	40	1					NA					1		not palpable		65	18					2			NA	87
220	1021	4	1	18	1	3	NA	1		monthly Tx	8.9	8.2	8.1	6.8	7.5	9	3	40												NA					1		not palpable								2			NA	86
221	1042	4	1	18	1	1	NA	1		monthly Tx	NA	NA	NA	NA	NA	NA	4													NA					NA										2			NA	NA
222	904	4	2	18	1	1	NA	1		monthly Tx	9.7	8.7	7.5	7.5	7.8	7.8	4													NA					1		not palpable		54	25					2			NA	138
223	900	4	2	18	1	1	NA	1		monthly Tx	10.6	8.5	8.2	7	8.7	9.8	3	40					1	40	1					NA					NA										2			NA	100
224	920	4	2	18	1	1	NA	NA			NA	NA	NA	NA	NA	NA														NA					NA										2			NA	NA
225	934	4	2	18	1	1	NA	1		monthly Tx	9	8.6	6.7	9.1	9	10.7	3	35												NA					1		not palpable		65	22					2			NA	102
226	917	4	2	18	1	1	NA	1		monthly Tx	7.9	9	8.2	9.4	8.2	8.3	3	40					1	40	1					NA					1		just palpable		61	19					2			NA	102
227	952	4	2	18	1	1	NA	1		monthly Tx	9	8	9.7	10.1	8.9	8.6	3	40					1	40	1					NA					1		not palpable								2			NA	93
228	954	4	2	18	1	1	NA	1		monthly Tx	7.8	9.5	9.4	10.6	8.2	9.2	3	40												NA					1		not palpable								2			NA	88
229	929	4	1	18	1	1	NA	1		monthly Tx	5.3	5.4	6.3	8.8	7.2	7.9	3	40												NA					1		not palpable								2			NA	120
230	959	4	1	18	1	1	NA	1		monthly Tx	10.2	9.6	7	8	10.4	11.8	3	40					1	35	1					NA					1										2			NA	94
231	942	4	1	18	1	1	NA	1		monthly Tx	9.9	7.6	9.9	9.5	11.1	8.4	3	40												NA					NA										2			NA	100
232	956	4	1	18	1	1	NA	1		monthly Tx	8.1	8.9	8.8	11.9	7.9	8.8	3	40					1	35	1					NA					1		not palpable		75	12					2			NA	95
233	931	4	2	18	1	1	NA	1		monthly Tx	10.2	9.2	7.8	8.4	8.7	10	3	40												NA					1		not palpable		71	14.5					2			NA	97
234	941	4	2	18	1	1	NA	1		monthly Tx	9	8.4	9.6	7.9	9.5	9.2	3	40												NA					1		not palpable								2			NA	114
235	447	4	2	18	1	1	NA	1		monthly Tx	9.6	11.6	9.3	9.6	9.5	9.3	3	40					1	40	1					NA					1		not palpable								2			NA	95
236	945	4	2	18	1	1	NA	1		monthly Tx	6.9	5.2	4.5	6.1	8.9	5.4	3	40												NA					1		not palpable								2			NA	111
237	927	4	1	18	1	1	NA	1		monthly Tx	9.9	10.4	8.4	10	7.2	8.3	3	40					1	40	1					NA					NA										2			NA	98
238	936	4	2	18	1	1	NA	1		monthly Tx	8.2	6.8	10	7.9	8	9.8	3	40					1	40	1					NA					NA										2			NA	99
239	933	4	2	18	1	1	NA	1		monthly Tx	8	8.9	9.3	9.5	7.5	8.4	3	40					1	40	1					NA					NA										2			NA	93
240		4	2	18	1	1	NA	1		monthly Tx	11	8.6	8.7	8.8	9.2	9.9														NA					NA										2			NA	95
241	1010	4	2	18	4	1	NA	NA		on demand	NA	NA	NA	NA	NA	NA	4													NA					NA										2			NA	NA
242	1001	4	2	18	1	1	NA	1		monthly Tx	9.9	7.8	10.3	7	9.1	11.3	3	40												NA					1		not palpable								2			NA	81
243	1002	4	1	18	1	1	NA	1		monthly Tx	8.7	7.9	8.6	10.1	8.2	8.2	3	40												NA					1		not palpable								2			NA	82
244	1014	4	2	18	1	1	NA	1		monthly Tx	8.9	8.5	8.9	10.5	9.4	9.4	3	40												NA					1		not palpable		62	18					2			NA	87
245	974	4	2	18	1	1	NA	1		monthly Tx	8.9	9.1	9.1	8.9	8	7	3	40												NA					1		not palpable								2			NA	86
246	1032	4	1	18	2	1	NA	NA		on demand	9.1	8	7.4	7.3	8.5	8.1	4													NA					NA										2			NA	95
247	1056	4	1	18	4		NA	NA			NA	NA	NA	NA	NA	NA	4													NA					NA										2			NA	NA
248	1053	4	2	18	1	1	NA	1		monthly Tx	9.1	7.5	NA	NA	NA	NA														NA					NA										2			NA	NA
249	986	4	2	18	1	1	NA	NA			NA	NA	NA	NA	NA	NA														NA					NA										2			NA	NA
250	939	4	2	18	1	1	NA	NA			NA	NA	NA	NA	NA	NA														NA					NA										2			NA	NA
251	909	4	2	18	2	1	NA	NA			NA	NA	NA	NA	NA	NA														NA					1		7 cm								2			NA	96
252	984	4	2	18	1	1	NA	1		monthly Tx	8.3	6.1	7.9	7.8	8.6	9.1	3	40												NA					NA				60			mild TR			2			NA	83
253	908	4			5	1	NA	NA			NA	NA	NA	NA	NA	NA														NA					NA													NA	NA
254	891	4			1		NA	NA			NA	NA	NA	NA	NA	NA														NA					NA													NA	NA
255	851	4			2		NA	NA			NA	NA	NA	NA	NA	NA														NA					NA													NA	NA
256	1025	4	1	18	1	1	NA	1		monthly Tx	9	8.3	8.2	8.4	7.1	9.9														NA					NA										2			NA	NA
257	938	4	1	18	1		NA	NA			NA	NA	NA	NA	NA	NA														NA					NA													NA	NA
258	1007	4	2	18	1	1	NA	1		monthly Tx	NA	NA	NA	NA	NA	NA														NA					NA													NA	NA
259	998	4	2	18	2		NA	NA			NA	NA	NA	NA	NA	NA														NA					1		3 cm								2			NA	NA
260	997	4	2	18	4	1	NA	NA			NA	NA	NA	NA	NA	NA														NA					NA													NA	NA
261	874	4		18	1		NA	NA			NA	NA	NA	NA	NA	NA														NA					NA													NA	NA
262	860	4	1	18	2		NA	NA			NA	NA	NA	NA	NA	NA														NA					NA													NA	NA
263	1044	4	1	18	1	1	NA	1		monthly Tx	9.1	11	11	8.2	7.7	6.8	4													NA					NA							os ASD			2			NA	NA
264	905	4	2	18	1		NA	NA			NA	NA	NA	NA	NA	NA														NA					NA													NA	NA
265	981	4	2	18	1		NA	NA			NA	NA	NA	NA	NA	NA														NA					NA													NA	NA
266	1028	4	1	18	1	1	NA	1		monthly Tx	9.5	8.2	8.7	9.1	7.1	3.6	4													NA					1		not palpable		62	21					2			NA	NA
267	1045	4	1	18	1	1	NA	1		monthly Tx	11	10.8	9.1	10.1	8.3	7.5	3	30												NA					NA										2			NA	79
268	937	4	1	18	1	1	NA	NA			NA	NA	NA	NA	NA	NA														NA					NA										2			NA	NA
269	1019	4	1	18	1	1	NA	1		monthly Tx	NA	NA	NA	NA	NA	NA	4													NA					NA										2			NA	NA
270	1041	4	1	18	1	1	NA	1		monthly Tx	7.8	9.6	12	7.3	7.8	9.5	4													NA					NA										2			NA	NA
271	996	4	2	18	1	1	NA	1		monthly Tx	8.5	8.6	10.4	8.6	9.1	10.1	4													NA					NA		Just palpable								2			NA	89
272	1006	4	1	18	1	1	NA	1		monthly Tx	8.6	8.6	7.3	9.1	7.1	8.5	3	40												NA					NA										2			NA	102
273	988	4	2	18	1	1	NA	1		monthly Tx	9.5	9.5	11	9.5	9.7	9.5	3	40					1	40	1					NA					NA										2			NA	80
274	1026	4	1	18	1	1	NA	1		monthly Tx	7.6	7.6	8.4	8.2	10	6.5														NA					NA										2			NA	NA
275	386	4	1	18	3	1	NA	NA		2 monthly	5.2	5.8	5.4	6.6	5.6	5.6	3	40					1	40	1					NA					2	1		1	60	28					2			NA	154
276	385	4	2	18	3	1	NA	1		monthly Tx	6.7	5.4	5.6	8.3	10.6	8.7	3	40					1	40	1					NA					1		5 cm		60	40		mild PHT, ASD			2			NA	145
277	730	4	1	18	3	1	NA	NA		on Demand	7.3	7.8	7.8	8.7	7.4	6.5	4													NA					1		3 cm		60	32.6					2			delayed	160
278	1011	4	1	18	3	1	NA	NA		monthly upto 18y	6.5	3.7	9.7	6.1	6.1	5.3	4													NA					2	1		1							2			NA	NA
279		4	1	18	3	1	NA	NA			NA	NA	NA	NA	NA	NA	4													NA					NA										2			NA	NA
280	932	4	1	18	3	1	NA	NA		on Demand	NA	NA	NA	NA	NA	NA	4													NA					NA										2			NA	NA
281	1059	4		18	3		NA	NA			NA	NA	NA	NA	NA	NA														NA																			NA
282	906	4	1	18	3		NA	NA			NA	NA	NA	NA	NA	NA														NA																			NA
283	853	4	2	18	3	1	NA	NA		on pregnancy	NA	NA	NA	NA	NA	NA	4													NA					1		9 cm					aortic valve scleros			2			NA	NA
284	1051	4	2	18	3		NA	NA			NA	NA	NA	NA	NA	NA	4													NA					1		3 cm								2			NA	NA
285	971	4	2	18	3	1	NA	NA			NA	NA	NA	NA	NA	NA	4													NA					NA										2			NA	92
286	1047	4	2	18	3	1	NA	1		monthly Tx	4.6	8	7.1	9.1	7	9.3	4													NA					NA										2			NA	NA
287	1047	4	2	18	3		NA	NA		on Demand	5.3	5.6	NA	NA	NA	NA	4													NA					NA										2			NA	NA
288	867	4	2	18	3	1	NA	NA		on Demand	NA	NA	NA	NA	NA	NA	4													NA					1		3 cm								2			NA	NA
289	450	4	1	18	3	1	NA	NA		on Demand	NA	NA	NA	NA	NA	NA	4													NA					1		3 cm		63	41					2			NA	175
290	373	4	1	18	3		NA	NA		monthly Tx	6.6	6.2	6.7	6.4	6.1	6.3	4													NA					2	1		1							2			11y	160
291		4	2	18	3	2	NA	NA		on Demand	5.5	5	5.8	5.5	5.8	4.2	3	40												NA					1		11 cm		70	21					2			NA	138
292	1034	4	2	18	3	1	NA	NA		on Demand	6.9	7.7	7.3	7.9	8.8	NA	4													NA					1		not palpable		74	19					2			NA	87
293	739	4	1	18	3	1	NA	1		monthly Tx	5.7	6	6.4	6	6.4	6.7	3	40												NA					1		12 cm								2			NA	121
294	685	4	2	18	3	1	NA	1		monthly Tx	6.7	8.2	8.2	6.1	8.9	6.9	3	40					1	30	1					NA					2				60			PTH			2			NA	169
295	659	4	2	18	3	1	NA	1		monthly Tx	7.3	7.1	7.2	7.4	7.6	5.5	3	40												NA					1		8 cm		60	33					2			NA	161
296	743	4	2	18	3	1	NA	NA		on Demand	6.1	6.3	7.2	7.5	7.2	6.8	4													NA					1		6 cm								2			6y	158
297	703	4	2	18	3	1	NA	NA		on Demand	NA	NA	NA	NA	NA	NA	4													NA					1		3 cm		60	37					2			3y 6m	145
298	657	4	1	18	3	1	NA	NA		on Demand	6.1	6	9.6	7.8	7.2	8	3	40												NA					1		10 cm		46	22					2			3y 6m	148
299	479	4	2	18	3	1	NA	1		monthly Tx	7.3	7.9	9.3	9	9.2	7.9	3	40												NA					1		3 cm		60	36					2			NA	145
300	532	4	2	18	3	1	NA	1		monthly Tx	7.5	5	8	7.3	8.8	7.5	3	40					1	30	1					NA					1		10 cm		60	26.1					2			12y	153
301	607	4	2	18	3	1	NA	NA		monthly from 2005-2012	NA	NA	NA	NA	NA	NA	4						1	30						NA					2	1		1	67	35					2			NA	140
302	625	4	2	18	3	1	NA	NA		on Demand	NA	NA	NA	NA	NA	NA	4													NA					1		8 cm		60	33					2			NA	157
303	500	4	1	18	3	1	NA	1			NA	NA	NA	NA	NA	NA														NA					NA										2			NA	86
304	616	4	1	18	3	1	NA	NA		on Demand	NA	NA	NA	NA	NA	NA	4													NA					1		4 cm		65	23					2			NA	114
305	526	4	2	18	3	1	NA	1		monthly Tx	6.8	6.8	6.3	6.1	7.3	6.7	3	40					1	23	1					NA					2	1		1	65	18					2			NA	157
306	475	4	1	18	3	1	NA	1		monthly Tx	5.9	8.3	6.1	8	8.8	9.4	3	40					1	40	1					NA					1		7 cm		65	27					2			10y	137
307	476	4	2	18	3	1	NA	1		monthly after 2012	5.6	7.1	7.9	6.9	7.7	6.7	3	40					1	40	1					NA					1		5 cm		55	23					2			not delayed	138
308	598	4	1	18	3	1	NA	NA		on Demand	NA	NA	NA	NA	NA	NA	3	40												NA					2	1		1	65	23.6					2			NA	164
309	585	4	1	18	3	1	NA	1		monthly Tx	7.4	6.7	6.6	9.1	8.2	6.7	3	40					1	30	1					NA					1		4 cm		60	25					2			5y	134
310	313	4	2	18	3	1	NA	1		monthly Tx	6.4	5.8	6.1	6.8	7.1	6.6	3	40					1	40	1					NA					1		3 cm		60	23					2			NA	155
311	318	4	2	18	1	1	NA	NA		monthly Tx	5.9	5.2	5.5	5.5	6.1	6	3	40					1	30						NA					2	1		1	70	35					2			NA	150
312	256	4	2	18	3	1	NA	NA		2 monthly	4.6	5.9	6.1	6	NA	NA	3	30												NA					1		9 cm		69	24					2			18y	155
313	352	4	2	18	3	1	NA	1		monthly Tx	6.4	6.7	7.6	7.8	7.8	7.5	4						1	30						NA					1		10 cm		60	24					2			not delayed	165
314	287	4	2	18	3	1	NA	NA		on Demand	NA	NA	NA	NA	NA	NA	4													NA					1		just palpable		60	25					2			6y 10m	155
315	291	4	1	18	3	1	NA	1		monthly Tx	6.9	6.6	7.3	7.2	5.9	NA	3	40					1	30						NA					1		12 cm		60						2			8y 10m	156
316	248	4	1	18	3	1	NA	NA			NA	NA	NA	NA	NA	NA	4													NA					NA										2			NA	NA
317	324	4	1	18	3	1	NA	NA		on Demand	NA	NA	NA	NA	NA	NA	3	40					1	40	1					NA					1		just palpable		66	20					2			NA	174
318	426	4	1	18	3	1	NA	1		monthly Tx	7.7	6.1	7	7.2	7.9	7.7	3	40					1	30	1					NA					1		10 cm		80	25					2			8y	143
319	542	4	2	18	3	1	NA	1		monthly Tx	7.7	5	7	8.4	6.7	7.4	3	40					1	30	1					NA					1		9 cm		60						2			not delayed	161
320	487	4	1	18	3	1	NA	1		monthly Tx	7.2	6.9	7.3	8.3	9	7.7	3	40												NA					1		6 cm		70	29					2			4y	132
321	503	4	1	18	3	1	NA	NA		monthly Tx	5.9	6.1	6.1	6.8	6.2	6.6	3	40												NA					1		3 cm		60	30					2			5y 6m	145
322	606	4	1	18	3	1	NA	NA			NA	NA	NA	NA	NA	NA	4													NA					NA										2				NA
323	610	4	2	18	3	1	NA	1		monthly Tx	5.8	4.8	4.5	8.9	4.9	5.4	3	40					1	30	1					NA					1		14 cm		67	32					2			NA	121
324	622	4	2	18	3	1	NA	1		monthly Tx	6.9	7.1	6.2	5.7	5.9	NA	3	40					1	30	1					NA					2	1		1	60	34.4					2			NA	142
325	600	4	2	18	3	1	NA	1		monthly Tx	2.7	2.4	7.5	4.5	7.9	NA	4													NA					1		13 cm		62	26					2			13y	159
326	593	4	1	18	3	1	NA	1		monthly Tx	6.6	6.4	7.9	7.8	7.7	6.5	3	40												NA					1		8 cm		70	26					2			5y 6m	130
327	555	4	2	18	3	1	NA	1		monthly Tx	7.4	7	7.1	6.9	7.4	7.9	3	40					1	30	1					NA					2	1		1	69	34.5					2			7y 6m	148
328	706	4	1	18	3	1	NA	NA			NA	NA	NA	NA	NA	NA	4													NA					NA										2			NA	NA
329	710	4	1	18	3	1	NA	NA			NA	NA	NA	NA	NA	NA	4													NA					1		10cm		60	24					2			NA	NA
330	720	4	1	18	3	1	NA	1		monthly Tx	9.1	7.5	7.9	7.2	6.8	8	3	40												NA					1		13 cm		68						2			4y	154
331	695	4	2	18	3	1	NA	1		monthly Tx	6.4	6	6	6.6	8.8	6.6	3	40					1	35	1					NA					1		1 cm		60	25					2			not delayed	118
332	686	4	1	18	3	1	NA	NA		on Demand	4.8	5.7	5.7	8.4	8.1	NA	4						1	40	5					NA					1		6 cm		65						2			10y	158
333	666	4	1	18	3	1	NA	1		monthly Tx	9	7.3	8.1	6.7	6.9	6.5	3	30												NA					1		3 cm		65	20					2			not delayed	130
334	661	4	1	18	3	1	NA	NA		on Demand	NA	NA	NA	NA	NA	NA	4													NA					1		2 cm								2			NA	NA
335	648	4	2	18	3	1	NA	NA		on Demand	NA	NA	NA	NA	NA	NA	4													NA					1		5 cm		70	33					2			not delayed	161
336	823	4	1	18	3	1	NA	1		monthly Tx	7.3	7.8	7.7	7.5	8.7	NA	4													NA					1		9 cm		60	20					2			NA	118
337	832	4	2	18	3	1	NA	1		monthly Tx	4.8	7.1	7.5	8.4	8.1	7.7	3	35												NA					1		8 cm		73	22					2			not delayed	137
338	807	4	1	18	3	1	NA	1		monthly Tx	8.1	6.7	6	6.6	8.4	5.6	3	35												NA					1		11 cm		75	19					2			NA	110
339	792	4	1	18	3	1	NA	2		on Demand	6.8	6.8	6.4	7.6	7.6	NA	4													NA					1		just palpable								2			3y 6m	140
340	803	4	1	18	3	1	NA	1		monthly Tx	6.3	6.2	6.2	7.5	7.8	7.2	3	40					1	30	1					NA					1		5 cm		61	22					2			NA	110
341	781	4	2	18	3	1	NA	1		monthly Tx	9.2	6.7	7.6	7.9	8.7	8.3	3	30												NA					1		just palpable		67	25					2			4y	140
342	778	4	1	18	3	1	NA	NA		on Demand	NA	NA	NA	NA	NA	NA	4													NA					2	1		1							2			NA	NA
343	756	4	1	18	3	1	NA	1		monthly Tx	6.7	6.7	6.6	6.9	7.5	8.2	3	40												NA					1		10 cm		60	25					2			NA	120
344	735	4	1	18	3	1	NA	1		monthly Tx	6	7.2	7.7	6.4	6.7	7.8	3	30												NA					1		8 cm		75	20					2			NA	125
345	737	4	1	18	3	1	NA	2		2 monthly	6.3	7.5	7	6.7	7.9	9	3	35												NA					1		4 cm								2			NA	113
346	973	4	1	18	6	1	NA	NA		on Demand	8.5	9.7	10.4	10	9.6	NA	4													NA					NA				64	20					2			NA	104
347	966	4	2	18	3	1	NA	1		monthly Tx	6.1	6.4	7.1	6.1	6.2	7	3	40					1	30						NA					1		just palpable								2			NA	85
348	910	4	1	18	3		NA	1		monthly Tx	6.4	5.6	6.6	6.7	9.7	5.8	3	35												NA					1		10 cm								2			NA	106
349	918	4	1	18	3	1	NA	1		monthly Tx	6.8	6.2	7.3	6.5	6.8	7	3	40												NA					1		5 cm		70						2			NA	131
350	923	4	1	18	3	1	NA	1		monthly Tx	7.9	6.1	7.1	6.6	9.1	6.2	3	40												NA					1		just palpable								2			NA	100
351	914	4	2	18	3	1	NA	NA		on Demand	NA	NA	NA	NA	NA	NA	4													NA					1		just palpable								2			NA	120
352	852	4	2	18	3	1	NA	1		monthly Tx	6.7	7.5	7	6.7	8.7	9.4	3	40												NA					2	1		1							2			NA	125
353	881	4	2	18	3	1	NA	NA		2 monthly	7.5	7.7	7.8	9.6	8.4	8.5	4													NA					1		5 cm		62	25					2			not delayed	147
354	898	4	1	18	3	1	NA	1		monthly Tx	6.4	6.6	6.2	8	6.2	6.7	3	35												NA					1		6 cm								2			NA	113
355	884	4	1	18	3	1	NA	NA		on Demand	NA	NA	NA	NA	NA	NA	4													NA					1		not palpable								2			6y	125
356	872	4	1	18	3	1	NA	NA		on Demand	7.2	5.8	6.4	6.3	7.2	6.9	4													NA					1		just palpable								2			NA	112
357	839	4	1	18	3	1	NA	1		monthly Tx	5.9	7.5	7.2	7.3	6.2	8.7	3	40												NA					1		just palpable		60	26					2			3y	124
358	844	4	2	18	3	2	NA	NA		on Demand	NA	NA	NA	NA	NA	NA	4													NA					2	1		1							2			12y	142
359	K381	4	2	18	3	1	NA	NA			NA	NA	NA	NA	NA	NA	4													NA					NA										2			NA	NA
360	279	4	2	18	3	1	NA	NA		3 monthly	5.6	6	6.1	6.4	6.5	7	3	40					1	20						NA					1		just palpable		74	30					2			2y 6m	153
361	561	4	1	18	2	1	NA	NA		on Demand	NA	NA	NA	NA	NA	NA	4													NA					1		16 cm		65	20					2			7y	NA
362		4	2	18	3	1	NA	NA		on Demand	NA	NA	NA	NA	NA	NA	4													NA					1		not palpable		60	24					2			NA	759
363	258	4	2	18	3	1	NA	NA		3 monthly	6.4	8.7	8.7	7.8	7.3	NA	3	40					1	20						NA					2										2			NA	142
364	179	4	2	18	3	1	NA	NA		on Demand	6.5	4.7	6.2	NA	NA	NA	4						1	20						NA					2	1		1	60	26					2			not delayed	161
365		4	2	18	3	1	NA	NA		on Demand	5.3	4.8	5.5	6	NA	NA	3	35					1	20						NA					2	1		1	65	29					2			13y	151
366	215	4	2	18	3	1	NA	NA		on Demand	7.8	7.8	8.4	7.8	NA	NA	4						1	20						NA					2	1		1	66	26					2			not delayed	163
367		4	1	18	3	1	NA	NA		3 monthly	7.9	5.2	3.8	6.6	4.6	NA	3	35					1	20						NA					2	1		1	62	39.4					2			12y 6m	164
368		4	1	18	3	1	NA	NA		on Demand	8.3	NA	NA	NA	NA	NA	4						1	20	1					NA					2	1		1	60	34					2			NA	162
369	41	4	2	18	3	1	NA	NA		3 monthly	5.2	6.3	5.7	6.3	6.1	5.5	3	40					1	20	1					NA					2	1		1	70	34					2			17y	153
370		4	2	18	3	1	NA	NA		monthly Tx	6.3	5.9	6.6	6.6	6.2	NA	3	35					1	25	1					NA					2	1		1	55	15					2			not delayed	157
371	161	4	1	18	3	1	NA	NA		2 monthly	6.7	6.3	7.6	7.4	6.2	6.9	3	30					1	25	1					NA					2	1		1	60	23					2			17y	159
372	119	4	2	18	3	1	NA	NA		3 monthly	8	7.9	7	NA	NA	NA	4						1	25	5					NA					NA				60	18					2			17y	153
373		4	2	18	3	1	NA	NA		monthly Tx	6.4	5.7	5.7	6.4	5.7	6.6	3	35					1	25	1					NA					1		8 cm		60	33					2			NA	145
374	139	4	1	18	3	1	NA	NA		on Demand	NA	NA	NA	NA	NA	NA	4						1	25	5					NA					2	1		1							2			14y	150
375	124	4	2	18	3	1	NA	NA		on Demand	6.3	5.8	4.1	NA	NA	NA	3	30					1	25	1					NA					2	1		1							2			15y	144
376	90	4	2	18	3		NA	NA		2 monthly	5.1	6.8	6.9	6.8	NA	NA	4						1	20	1					NA					2	1		1							2			19y	146
377	91	4	2	18	3	1	NA	NA		monthly Tx	7.3	6.9	5.2	7.2	7.1	9	3	40					1	25	1					NA					2	1		1	60	34					2			19y	158
378	79	4	2	18	3	1	NA	NA		monthly Tx	5.5	5.7	5.6	5.6	6.2	6.3	3	40					1	20	1					NA					2	1		1	59	36					2			19y 6m	155
379	11	4	2	18	3	1	NA	1		monthly Tx	6.7	5.3	5.7	6.8	5	6.8	3	40					1	30	1					NA					2	1		1	60	26					2			not delayed	157
380	272	4	1	18	3	1	NA	NA		on Demand	NA	NA	NA	NA	NA	NA	4													NA					1		8 cm		60	30					2			30y	165
381	210	4	1	18	3	1	NA	NA		on Demand	NA	NA	NA	NA	NA	NA	4													NA					NA				68						2			10y	163
382	394	4	2	18	1	1	NA	NA			NA	NA	NA	NA	NA	NA														NA					2	1		1							2			13y	155
383	357	4	2	18	3	1	NA	NA		on Demand	NA	NA	NA	NA	NA	NA	4						1	30						NA					2	1		1	80						2			20y	155
384	350	4	1	18	3	1	NA	1		on Demand	5.7	4	6.5	NA	NA	NA	4						1	30	5					NA					2	1		1							2			NA	173
385	308	4	1	18	3	1	NA	NA		on Demand	NA	NA	NA	NA	NA	NA	4													NA					1		12 cm		65	11					2			NA	170
386		4	1	18	3	1	NA	NA		on Demand	6.3	7.1	6.6	6.3	NA	NA	3	35					1	25	1					NA					2	1		1	64	30					2			not delayed	168
387	441	4	2	18	3	1	NA	1		monthly Tx	8.7	7.3	7.6	7.4	8.2	9.2	3	40					1	30	1					NA					1		8 cm		60	30					2			not delayed	155
388	451	4	2	18	3	1	NA	1		monthly Tx	6.7	7	6.3	7.9	7.9	8.2	3	40					1	40	1					NA					1		3 cm		60	35					2			not delayed	157
389	961	4	2	18	2	1	NA	NA		on Demand	5.9	4.7	7.6	7.3	6.8	6.9	3	40												NA					1		8 cm		64	20					2			NA	119
390	861	4	2	18	3	1	NA	1		monthly Tx	8.5	7.1	7.1	7.9	9.2	8.9	3	35												NA					2	1		1	66						2			NA	112
NA		3	1	18	1	1	NA	1	2008	monthly Tx	7.1	7	7.8	8.4	8.9	8.1	3	40					1	30	5					NA					1	2		2										-1.79769	128
NA		3	2	18	1	1	NA	1			9.3	8.2	9.7	8.4	10.1	8.8	3	20												NA					1	2		2										-1.79769	88
2	TN 002	3	1	18	1	1	NA	1	1994	monthly Tx	9	8.2	7.1	8.3	7.6	7	3	40		1	45									NA					2	1	massive	1	56	33	2		1	dilated CMP	2			-1.79769	66
4	TN 004	3	1	18	1	1	NA	1	1994	monthly Tx	8.5	8.3	8.1	7.5	8.8	8.1	3	35					1	40	5					NA					1	2		2	70	31	2		2		2			-1.79769	167
5	TN 005	3	1	18	1	1	NA	1	1994	monthly Tx	9.2	8.9	8.1	10.1	10.3	9.5	3	25					1	40	5					NA					2	1	massive	1	60	27	2		2		2			14	129
13	TN 013	3	1	18	1	1	NA	1	1994	monthly Tx	11.2	11.2	NA	NA	NA	NA	1	26												NA					1	2		2	67	16	2		2		2			8	158
18	TN 18	3	1	18	2	1	NA	1	1996	yearly	7.9	6.9	NA	NA	NA	NA	1	35												NA					1	2		2	62	30	2		2		2			10	170
35	TN 035	3	1	18	1	1	NA	1	1994	monthly Tx	6.8	8.2	7	6.1	7.7	8.3	3	30					1	40	5					NA					1	2		2	60	30	2		2		2			7	168
37	TN 37	3	1	18	1	1	NA	1	1994	monthly Tx	8.3	8.1	8.6	8.7	8.9	8.7	3	20												NA					1	2		2	73	18	2		2		2			-1.79769	NA
78	TN 078	3	1	18	1	1	NA	1	1994	monthly Tx	9.6	8.5	7.4	7.6	8.4	10.4	3	40					1	40	5					NA					1	2		2	60	30	2		2		2			-1.79769	159
92	TN 092	3	1	18	1	1	NA	1	1994	monthly Tx	7.9	9.2	9.6	9.8	8.8	9	3	20					1	44	5					NA					2	1	massive	1	60	34	2		2		2			8	NA
96	TN 096	3	2	18	1	1	NA	1	1995	monthly Tx	8.8	10	7.3	8.4	9.6	9.2	3	40					1	24	5					NA					1	2		2	60	20	2		2		2			10	143
97	TN 097	3	2	18	1	1	NA	1	1995	monthly Tx	8.2	8.8	10.6	10	9.9	8.7	3	20					1	33	5					NA					1	2		2	66	32	2		2		2			-1.79769	141
103	TN 103	3	2	18	1	1	NA	1	2003	monthly Tx	7	9.7	9.1	9.4	8.4	7.2	3	45		1	45									NA					1	2		2	70	28	2		2		2			-1.79769	140
103	TN 103	3	1	18	1	1	NA	1	1994	monthly Tx	8.9	8.8	8.6	8.7	9.6	8.2	3	40					1	30	5					NA					2	1	massive	1	67	30	2		2		2			9	162
104	TN 104	3	2	18	1	1	NA	1		monthly Tx	7.5	9.4	9.1	9.9	9.3	8.8	3	40		1	50									NA					1	2		2	60	31	2		2		2			-1.79769	145
105	TN 105	3	2	18	1	1	NA	1	1994	monthly Tx	7.9	7.7	8	10.1	7.6	8.4	3	40		1	50		1	45	5					NA					1	2		2	60	38	2		2		2			13	153
120	TN 120	3	1	18	1	1	NA	1	1995	monthly Tx	8.6	10.5	8.8	8.1	9	9.7	3	30		1	45		1	40	5					NA					1	2		2	60	20	2		2		2			6	154
146	TN 146	3	1	18	3	1	NA	NA			NA	NA	NA	NA	NA	NA							1	25						NA					2	1	massive	1	60	30	2		2		2			-1.79769	NA
155	TN 155	3	1	18	1	1	NA	1	1996	monthly Tx	6.8	7.6	8.6	8.4	8.7	7.8	3	40					1	45	5					NA					1	2		2	63	17	2		2		2			10	165
166	TN 166	3	1	18	1	1	NA	1	1994	monthly Tx	9.5	10.5	10.3	9.1	10	10	3	45		1	40		1	30	5					NA					2	1	massive	1	45	22	2		1		2			13	155
172	TN 172	3	1	18	1	1	NA	1	1996	monthly Tx	8.3	8.3	9.9	9.6	10.3	10.3	3	40					1	40	5					NA					2	1	massive	1	60	22	2		2		2			13	156
182	TN 182	3	1	18	4	1	NA	1			NA	NA	NA	NA	NA	NA														NA					2	1		1										-1.79769	NA
187	TN 187	3	2	18	1	1	NA	1	1996	monthly Tx	9.4	10.4	10.7	10.2	7.5	9.3	3	40		1	35		1	35	5					NA					1	2		2	65	30	2		2		2			-1.79769	156
193	TN 193	3	2	18	1	1	NA	1	1999	monthly Tx	9.7	9.1	9.8	8.2	8.5	9.8	3	40					1	35	5					NA					1	2		2	60	30	2		2		2			11	152
203	TN 203	3	2	18	1	1	NA	1	1997	monthly Tx	7.6	9.4	6.6	7	6.5	6.2	3	20		1	50		1	25	5					NA					1	2		2	60	25	2		2		2			8	149
222	TN 222	3	1	18	1	1	NA	1	1998	monthly Tx	7.1	8.5	8.3	10	10	9.5	3	40					1	45	5					NA					1	2		2	65		2		2		2			11	150
246	TN 246	3	2	18	1	1	NA	1	1994	monthly Tx	8.5	9.5	9	9.2	9.4	10.9	3	40					1	35	5					NA					1	2		2	60	33	2		2		2			-1.79769	165
249	TN 249	3	1	18	3	1	NA	1			NA	NA	NA	NA	NA	NA														NA					1	2		2	63		2		2		2			10	153
282	TN 282	3	2	18	1	1	NA	1	1999	monthly Tx	9.7	8.3	9.3	9	9.3	8.5	3	20					1	45	5					NA					1	2		2	60	29	2		2		2			10	154
292	TN 292	3	1	18	1	1	NA	1	2000	monthly Tx	8.2	9.6	8.4	9.3	9.9	9.5	3	40					1	40	5					NA					1	2		2	60	20	2		2		2			11	153
309	TN 309	3	2	18	1	1	NA	1	2004	monthly Tx	8.8	8	9.8	9.6	8.9	9.9	3	30					1	35	5					NA					1	2		2	65	24	2		2		2			-1.79769	137
314	TN 314	3	1	18	1	1	NA	1	2002	monthly Tx	5.9	10.7	7.6	7.4	7.6	7.9	3	40					1	32						NA					1	2		2	60	33	2		2		2			-1.79769	128
317	TN 317	3	1	18	3	1	NA	1			8.9	8.2	NA	NA	NA	NA														NA					1	2		2	60	45	2		2		2			-1.79769	159
331	TN 331	3	2	18	1	1	NA	1	1996	monthly Tx	9.7	9.2	7.6	8.7	9.2	8.3	3	45		1	30		1	25	5					NA					1	2		2	60	33	2		2		2			-1.79769	146
351	TN 351	3	1	18	1	1	NA	1	2001	monthly Tx	8.8	6.9	8.6	7.4	5.8	8.4	3	40					1	20	5					NA					1	2		2	66	28	2		2		2			-1.79769	139
354	TN 354	3	2	18	3	1	NA	1	2001	monthly Tx	5	NA	NA	NA	NA	NA														NA					1	2		2	66	30	2		2		2			15	155
360	TN 360	3	1	18	3	1	NA	1	1998	monthly Tx	6.2	7.1	7.9	7.2	6.7	6.5	3	40					1	35	5					NA					1	2		2	64	25	2		2		2			10	171
372	TN 372	3	1	18	1	1	NA	1	1994	monthly Tx	NA	NA	NA	NA	NA	NA				1	40									NA					1	2		2	58	12	2		2		2			-1.79769	NA
378	TN 378	3	2	18	1	1	NA	1	1994	monthly Tx	6.9	6.5	8.8	7.9	7.8	7.4	3	40					1	20	5					NA					2	1		1	66	21	2		2		2			-1.79769	148
380	TN 380	3	1	18	4	1	NA	1			10.3	NA	NA	NA	NA	NA														NA					1	2		2	66	28	2		2		2			-1.79769	NA
383	TN 383	3	2	18	1	1	NA	1	2003	monthly Tx	9.8	7.8	9.6	8.6	9	9.1	3	40					1	40	5					NA					1	2		2	60	38	2		2		2			-1.79769	144
385	TN 385	3	1	18	1	1	NA	1	1996	monthly Tx	10.4	9.7	9.5	11	9.6	NA	3	20		1	45									NA					1	2		2	55	30	2		2		2			-1.79769	161
387	TN 387	3	2	18	2	1	NA	1	1994	monthly Tx	5.3	5	6.9	5.2	6	5.5	3	25		1	40									NA					2	1	massive	1	60		2		2		2			-1.79769	159
395	TN 395	3	2	18	1	1	NA	1	1994	monthly Tx	7.6	7.2	8.6	7.3	7.2	10							1	28	5					NA					1	2		2	64	31	2		2		2			-1.79769	154
403	TN 403	3	1	18	3	1	NA	1	2002	infreq	8.4	7.7	NA	NA	NA	NA														NA					1	2		2	55	14	2		2		2			9	170
412	TN 412	3	1	18	1	1	NA	1	2002	monthly Tx	5.9	7.6	7.5	6.6	8.1	10.7	3	40					1	25	5	NA				NA					1	1	pancytgopaenia	2	60	32	2		2		2			-1.79769	139
413	TN 413	3	2	18	3	1	NA	1	2003	monthly Tx	7.4	6.9	8.7	8.9	NA	NA	3	40					1	25	5					NA					1	2		2	54	24	2		2		2			-1.79769	160
414	TN 414	3	2	18	1	1	NA	1	1998	monthly Tx	8.9	8.4	10.9	9.6	10.9	10.5	3	40					1	35	5					NA					2	1		1	65	27	2		2		2			13	153
415	TN 415	3	1	18	1	1	NA	1	2003	monthly Tx	8.1	7.7	8.5	8.9	9.9	9.6	3	40					1	25	5					NA					1	2		2	65	39	2		2		2			-1.79769	143
417	TN 417	3	1	18	1	1	NA	1	2004	monthly Tx	7.4	10	8.6	7.1	7	9.3	3	45		1	40									NA					1	2		2	60	37	2		2		2			-1.79769	139
417	TN 417	3	2	18	4	1	NA	2			NA	NA	NA	NA	NA	NA														NA					1	2												-1.79769	169
420	TN 420	3	2	18	1	1	NA	1	2004	monthly Tx	8.9	7.5	10.5	9.9	9.3	7.9	3	45					1	40						NA					1	2		2	56	30	2		2		2			-1.79769	143
422	TN 422	3	2	18	1	1	NA	1	2002	monthly Tx	9.3	7.8	9	9	10	9.5	3	40		1	45		1	45	5					NA					1	2		2	66	33	2		2		2			-1.79769	140
424	TN 424	3	2	18	3	1	NA	1	2003	monthly Tx	6.1	6.2	6.9	6.9	7.1	7.2	3	40					1	35	5					NA					1	2		2	66	26	2		2		2			10	156
428	TN 428	3	2	18	1	1	NA	1	2003	monthly Tx	8.9	9.4	9.5	8.9	10.3	8.8	3	40					1	40	5					NA					1	2		2	65	25	2		2		2			7	146
431	TN 431	3	1	18	1	1	NA	1	2003	monthly Tx	9.8	8.5	8	8.6	9.1	8.8	3	30					1	45	5					NA					1	2		2	70	37	2		2		2			-1.79769	141
436	TN 436	3	2	18	1	1	NA	1	2003	monthly Tx	11.6	8.7	10.3	9.5	10	10.7	3	40					1	45	5					NA					1	2		2	70	21	2		2		2			-1.79769	136
437	TN 437	3	2	18	3	1	NA	1	2002	monthly Tx	7.1	7.2	5.7	7.7	7.2	7.8	3	40												NA					1	2		2	60	28	2		2		2			4	165
440	TN 440	3	2	18	4	1	NA	NA		NA	NA	NA	NA	NA	NA	NA														NA																		-1.79769	NA
443	TN 443	3	1	18	1	1	NA	1	2003	monthly Tx	7.2	6.6	6.8	7.6	8.3	7.2	3	40					1	28	5					NA					1	1	high req of blood	2	60		2		2		2			-1.79769	139
447	TN 447	3	2	18	1	1	NA	1	2004	monthly Tx	9.3	9.1	8.7	7.9	8	8.3	3	45		1	40		1	25	5					NA					1	2		2	60	26	2		2		2			-1.79769	139
449	TN 449	3	2	18	3	1	NA	1	2003	monthly Tx	5.8	6.2	NA	NA	NA	NA	3	40					1	45	5					NA					2	1	massive	1	73	30	2		2		2			5	148
452	TN 452	3	2	18	1	1	NA	1		monthly Tx	11	8.6	8.8	8.8	8	8.8	3	40					1	22	5					NA					1	2		2	68	35	2		2		2			-1.79769	145
453	TN 453	3	1	18	3	1	NA	1	2004	monthly Tx	8.1	7.7	7.4	7.1	8.3	8.1	3	40												NA					1	2		2	70	25	2		2		2			3	139
456	TN 456	3	2	18	2	1	NA	1		monthly Tx	6.1	7.3	5.4	5.4	6.3	5.9	3	40												NA					1	2		2	60		2		2		2			-1.79769	161
459	TN 459	3	2	18	1	1	NA	1	2011	monthly Tx	7.8	8.8	10.3	11	10	7.5	3	40					1	35	5					NA					1	2		2	77	24	2		2		2			-1.79769	136
463	TN 463	3	1	18	1	1	NA	1	2003	monthly Tx	7.9	9	8	9.1	8.2	8.1	3	40					1	45	5					NA					1	2		2	60	25	2		2		2			-1.79769	157
467	TN 467	3	1	18	1	1	NA	1	2004	monthly Tx	7.5	7.3	7.2	7.9	7.6	8.9	3	40		1	35		1	20	5					NA					1	2		2	70	35	2		2		2			-1.79769	NA
468	TN 468	3	2	18	1	1	NA	1	2004	monthly Tx	5.2	5.5	5.7	5.6	8.7	5.8	3	40		1	45		1	25	5					NA					1	2		2	30	20	2		2		1			-1.79769	129
470	TN 470	3	2	18	1	1	NA	1	2005	monthly Tx	8.3	8.4	6.4	9.3	8.7	8.5	3	35					1	40	5					NA					1	2		2	70	25	2		2		2			-1.79769	NA
471	TN 471	3	1	18	1	1	NA	1	2005	monthly Tx	10.1	9.1	6.9	8.9	11.7	9.6	3	40					1	30	5					NA					1	2		2	60	26	2		2		2			4	131
478	TN 478	3	1	18	1	1	NA	1	2005	monthly Tx	9.8	7.8	8.4	8.6	8.6	9.8	3	40					1	35	5					NA					1	2		2	62	25	2		2		2			4	139
481	TN 481	3	1	18	1	1	NA	1	2005	monthly Tx	8.4	7.8	7.4	8.9	7.3	9	3	40					1	25	5					NA					1	2		2	69	30	2		2		2			5	140
484	TN 484	3	1	18	1	1	NA	NA	2005	monthly Tx	8.9	9.6	10.5	8.8	10.9	10.1	3	40					1	40	5					NA					1	2		2	60	20	2		2		2			6	134
488	TN 488	3	2	18	3	1	NA	1	2014	monthly Tx	8	8.1	NA	NA	NA	NA														NA					2	2		2	60	22	2		2		2			-1.79769	147
490	TN 490	3	1	18	1	1	NA	1	2005	monthly Tx	8.6	6.2	8.7	7.6	8.9	8.9	3	30					1	45	5					NA					1	2		2	78	25	2		2		2			-1.79769	139
492	TN 492	3	1	18	1	1	NA	1	1994	monthly Tx	9.2	8.5	9.2	9.8	10.1	10.1	3	40					1	35	5					NA					2	1	massive	1	66	28	2		2		2			-1.79769	NA
508	TN 508	3	1	18	2	1	NA	NA	2003	2monthly Tx	7.6	8.6	8.2	8.5	8.3	8.2														NA					1	2		2	60	36	2		2		2			7	142
511	TN 511	3	2	18	1	1	NA	NA		NA	9.65	10.1	7.6	11.1	10.1	NA							1	25	5					NA					2	1	massive	1	61	34	2		2		2			8	123
512	TN 512	3	1	18	1	1	NA	1	2005	monthly Tx	8.1	7.2	8.4	8.3	9.8	7.8	3	40					1	25	5	NA				NA					1	2		2	60	20	2		2		2			4	145
513	TN 513	3	1	18	4	1	NA	NA		NA	NA	NA	NA	NA	NA	NA														NA					1	2		2										-1.79769	118
514	TN 514	3	2	18	1	1	NA	NA	2002	monthly Tx	8.4	8.6	7.3	9.1	6.7	9.1	3	45					1	25	5					NA					1	1	massive	2	62	30	2		2		2			5	NA
515	TN 515	3	2	18	2	1	NA	1	1998	infreq	3.4	3.4	7	7	8.2	9.7	3	30					1	35	5	NA				NA					1	2		2	60		2		2		2			10	159
516	TN 516	3	2	18	1	1	NA	1	2005	monthly Tx	9.5	9.1	9.5	7.7	11	10.3	3	40					1	25	5	NA				NA					1	2		2	68	20	2		2		2			-1.79769	133
519	TN 519	3	2	18	1	1	NA	NA	1985	monthly Tx	9.1	8.1	8.9	8.1	9.6	7.1							1	40						NA					1	2		2	63	45	2		2		2			17	155
520	TN 520	3	1	18	3	1	NA	1	2015	monthly Tx	7.2	7.2	6.9	7.4	8.5	8.7	3	35												NA					1	2		2	60	36	2		2		2			4	142
521	TN 521	3	1	18	1	1	NA	NA	2004	infreq	8.7	8.5	6.3	NA	NA	NA							1	25	5	NA				NA					1	2		2										-1.79769	105
525	TN 525	3	1	18	1	1	NA	NA		monthly Tx	8.8	10.3	7.7	8.2	6.7	6.5	3	40					1	35	5	NA				NA					1	2		2	62	30	2		1		1			-1.79769	141
528	TN 528	3	2	18	1	1	NA	NA	2005	monthly Tx	9	8.8	9.6	10.1	7.1	8.9	3	35					1	25	5	NA				NA					1	2		2	74	25	2		2		2			5	142
532	TN 532	3	1	18	1	1	NA	NA		NA	NA	NA	NA	NA	NA	NA							1	45	5	NA				NA					1	2		2	60	25	2		2		2			-1.79769	NA
535	TN 535	3	1	18	1	1	NA	1	2006	monthly Tx	10.9	6.4	8.6	8.6	9.3	5.9	3	30					1	30	5					NA					1	2		2	75	15	2		2		2			3	124
536	TN 536	3	2	18	1	1	NA	NA	2006	monthly Tx	7.7	7.8	7.7	8.1	9.2	8.1	1	25												NA					1	2		2	72	26	2		2		2			-1.79769	136
538	TN 538	3	2	18	1	1	NA	1	2006	monthly Tx	8	8.4	9.3	8.5	8.6	8.9	1	40												NA					1	2		2	60	30	2		2		2			-1.79769	145
540	TN 540	3	1	18	3	1	NA	1	2005	monthly Tx	5.5	6.2	5.4	5.4	8.5	10	3	40					1	35	5					NA					1	2		2	73	27	2		2		2			6	131
543	TN 543	3	2	18	6	1	NA	NA		NA	NA	NA	NA	NA	NA	NA										NA				NA					1	2		2										-1.79769	NA
543	TN 543	3	2	18	3	1	NA	NA			NA	NA	NA	NA	NA	NA														NA					1	2		2										-1.79769	NA
548	TN 548	3	1	18	1	1	NA	1	2006	monthly Tx	8.2	9.6	10.4	9.1	9	8.3	3	40					1	25	5					NA					1	2		2	66	30	2		2		2			4	126
552	TN 552	3	2	18	1	1	NA	NA	2006	monthly Tx	9.5	7	9	11.7	8.9	7.6	3	40					1	25	5	NA				NA					1	2		2	62	30	2		2		2			3	127
557	TN 557	3	1	18	1	1	NA	1	2003	monthly Tx	7.5	8.2	8	8.7	8.5	7.4	3	30					1	35	5	NA				NA					1	2		2	65	15	2		2		2			6	147
564	TN 564	3	2	18	1	1	NA	1	1994	monthly Tx	9.5	9.2	12.2	6.4	6.5	8							1	25	5			3	40	2000	20005	5			2	1		1	47		1		2		1	Gr3 CCF		-1.79769	121
566	TN 566	3	1	18	3	1	NA	1	2006	monthly Tx	6.5	6.3	7.5	6.5	6.3	NA	3	35												NA					1	2		2	60		2		2		2			7	143
567	TN 567	3	2	18	1	1	NA	NA	2007	monthly Tx	10.9	8	9.6	7.9	8	7.3	3	40					1	25	5	NA				NA					1	2		2	68	30	2		2		2			3	122
572	TN 572	3	2	18	4	1	NA	2		monthly Tx	8.4	8.4	6.7	NA	NA	NA														NA					1	2												-1.79769	NA
574	TN 574	3	1	18	1	1	NA	1	2002	monthly Tx	6.9	8.1	9.3	8.2	9.7	7.4	3	40					1	40	5					NA					1	2		2	63	24	2		2		2			14	162
576	TN 576	3	1	18	3	1	NA	1	2006	monthly Tx	7.2	6.1	6.6	NA	NA	NA	3	30					1	45	5					NA					2	1	12CM spleen	1	60	29	2		2		2			5	154
579	TN 579	3	1	18	1	1	NA	1	2009	monthly Tx	7.3	7.5	9.5	8.4	7.6	7.7	3	40					1	45						NA					1	2		2	66	28	2		2		2			-1.79769	128
588	TN 588	3	2	18	1	1	NA	1	2008	monthly Tx	10.2	7.7	6.7	8.9	6.9	8	3	40					1	25						NA					1	2		2	64	27	2		2		2			-1.79769	NA
589	TN 589	3	1	18	1	1	NA	1	2007	monthly Tx	7.5	5.2	5.9	8.2	9	9	3	40					1	25	5	NA				NA					1	2		2										-1.79769	126
592	TN 592	3	2	18	6	1	NA	2		NA	NA	NA	NA	NA	NA	NA	3	40					1	25	5					NA					1	2		2	73	29	2		2		2			-1.79769	NA
595	TN 595	3	1	18	1	1	NA	1	2005	monthly Tx	8.4	9.9	6.6	7.4	9.4	8.4	3	40					1	35	5					NA					1	2		2	68	36	2		2		2			-1.79769	133
605	TN 605	3	1	18	1	1	NA	1	2007	monthly Tx	7.3	7.2	7.8	8.2	8.5	8	3	35					1	35	5	NA				NA					1	2		2										3	122
609	TN 609	3	2	18	1	1	NA	1	2008	monthly Tx	8.3	9.7	7.5	8.7	8.2	10	3	45					1	35	5	NA				NA					1	2		2	65	23	2		2		2			-1.79769	126
615	TN 615	3	2	18	1	1	NA	1	2008	monthly Tx	7.7	9.2	8.2	10.3	7.2	7.8	3	40					1	25	5	NA				NA					1	2		2	72	35	2		2		2			-1.79769	119
624	TN 624	3	1	18	5	1	NA	1	2002	monthly Tx	9.2	9.3	9.2	10	10.1	10.4														NA					1	2		2	74	23	2		2		2			4	136
627	TN 627	3	1	18	1	1	NA	1	2009	monthly Tx	9.5	6.6	8.8	9.2	8.4	10.4	3	35					1	25	5	NA				NA					1	2		2	67		2		2		2			-1.79769	120
628	TN 628	3	1	18	1	1	NA	1	2000	monthly Tx	7.3	6.9	8.3	8.3	7.9	7.5	3	40					1	35						NA					1	2		2	60	28	2		2		2			-1.79769	156
632	TN 632	3	2	18	3	1	NA	1	1997	monthly Tx	6.5	6.2	4.8	5.4	6.5	NA	3	40					1	45	5					NA					2	1	massive	1	60	39	2		2		2			13	147
633	TN 633	3	2	18	3	1	NA	1	2002	monthly Tx	5.9	5.3	6.5	5.5	5.6	NA	3	30					1	35	5					NA					1	2		2	70	24	2		2		2			-1.79769	150
637	TN 637	3	2	18	1	1	NA	1	2008	monthly Tx	8.1	9.5	8.2	10	7.9	10.3	3	40					1	25	5					NA					1	2		2	70	25	2		2		2			-1.79769	130
638	TN 638	3	2	18	1	1	NA	1	2008	monthly Tx	7.6	8.7	7.2	7.6	8.6	9.4	3	35					1	25	5					NA					1	2		2	61	20	2		2		2			-1.79769	128
639	TN 639	3	1	18	3	1	NA	1			NA	NA	NA	NA	NA	NA														NA																		-1.79769	NA
640	TN 640	3	2	18	1	1	NA	1	2009	monthly Tx	8.1	9.4	8.5	9.6	9.4	8.7	3	40					1	25	5					NA					1	2		2	60	30	2		2		2			-1.79769	121
641	TN 641	3	1	18	3	1	NA	1	2008	monthly Tx	7	6.9	7.1	5.8	7.7	9.3	3	30					1	25	5					NA					1	2		2	69	20	2		2		2			-1.79769	128
642	TN 642	3	1	18	1	1	NA	1	2008	monthly Tx	9	7.7	9.5	8.1	6.6	9.1	3	40					1	35	5	NA				NA					1	2		2	60	20	2		2		2			-1.79769	123
646	TN 646	3	1	18	1	1	NA	1	2008	monthly Tx	3	3.6	3.4	NA	NA	NA							1	30	5					NA					1	1	massive	2										-1.79769	85
651	TN 651	3	1	18	1	1	NA	1	2009	monthly Tx	6.3	6.7	7.1	9.5	8.3	6.7	3	40		1	45		1	25	5					NA					1	2		2	70	34	2		2		2			-1.79769	119
653	TN 653	3	1	18	3	1	NA	1			NA	NA	NA	NA	NA	NA														NA					1	2		2	60	13	2		2		2			11	162
658	TN 658	3	2	18	3	1	NA	1	2011		6.3	6.8	6.3	NA	NA	NA														NA					1	2		2	67	27	2		2		2			-1.79769	159
662	TN 662	3	1	18	1	1	NA	NA	2008	monthly Tx	9.1	8.2	8.1	7.9	7	7.1	3	40					1	45	5	NA				NA					1	2		2	73	24	2		2		2			3	125
664	TN 664	3	2	18	6	1	NA	NA		infrequent	5.7	5.3	7.2	NA	NA	NA	3	30					1	25	5					NA					1	2		2	59	36	2		2		2			-1.79769	NA
666	TN 666	3	2	18	1	1	NA	NA	2008	monthly Tx	7.4	5.9	7.3	7.2	7.7	6.9	1	45					1	25	5	NA				NA					1	2		2	76	20	2		2		2			3	127
669	TN 669	3	2	18	1	1	NA	NA	2009	monthly Tx	7.8	6.9	7.7	6.8	8.2	6.8	3	25					1	35	5					NA					1	2		2			2		2		2			-1.79769	126
670	TN 670	3	2	18	1	1	NA	NA	2010	monthly Tx	9.7	11.1	9.4	7.8	9	9	3	35					1	25	5	NA				NA					1	2		2	65	30	2		2		2			-1.79769	123
671	TN 671	3	2	18	1	1	NA	NA	2009	monthly Tx	8.2	8.5	9	8.9	8.8	8	3	45					1	25	5	NA				NA					1	2		2	61	27	2		2		2			3	118
672	TN 672	3	1	18	1	1	NA	NA	2007	monthly Tx	10	10.9	8.9	8.6	8.8	10	3	40					1	25	5	NA		2		2007	2008				2	1	blood req	1	63	11	2		2		2			-1.79769	139
675	TN 675	3	1	18	2	1	NA	NA		monthly Tx	9	9.9	8.4	8.8	9	8.7	3	30					1	25	5					NA					1	2	1Cm	2	65	20	2		2		2			-1.79769	136
676	TN 676	3	1	18	3	1	NA	1	2008	monthly Tx	8.5	7.8	8	7.8	7.1	8	3	40					1	35	5					NA					1	2		2										-1.79769	124
689	TN 689	3	1	18	1	1	NA	NA	2010	monthly Tx	5.9	8.7	8.3	7	9.7	6.4	3	40					1	25	5	NA				NA					1	2		2	70	25	2		2		2			2	115
691	TN 691	3	1	18	1	1	NA	NA	2008	monthly Tx	7.7	6	5.7	7.1	8.6	8.2	1	40					2	75				1	25	2008	2009				1	2		2			2		2		2			-1.79769	121
692	TN 692	3	2	18	1	1	NA	NA	2010	monthly Tx	7.5	8.2	9.1	8.6	8.4	10.2	3	40					1	25	5	NA				NA					1	2		2	70	25	2		2		2			-1.79769	118
693	TN 693	3	2	18	3	1	NA	NA			5.2	8	NA	NA	NA	NA	3	40												NA					1	2		2	60	28	2		2		2			-1.79769	NA
696	TN 696	3	2	18	3	1	NA	1			NA	NA	NA	NA	NA	NA														NA					1	2		2										-1.79769	NA
697	TN 697	3	1	18	3	1	NA	1	2009	monthly Tx	6.9	6.4	7.4	7	NA	NA														NA					1	2		2	71	40	2		2		2			6	136
702	TN 702	3	2	18	3	1	NA	1	2009	monthly Tx	4.9	4.4	5.1	6.8	6.7	NA	3	30												NA					1	2		2	75	30	2		2		2			5	132
704	TN 704	3	1	18	1	1	NA	NA	2010	monthly Tx	9.1	7.2	9	10	8.1	7.5	3	40					1	25	5					NA					1	2		2	70	24	2		2		2			3	121
709	TN 709	3	1	18	1	1	NA	NA		monthly Tx	7.8	8.1	7.9	6.5	7.9	10.2	3	40												NA					1	2		2										-1.79769	113
711	TN 711	3	1	18	1	1	NA	NA	2010	monthly Tx	10.6	9.7	10.3	9.3	6.8	7.6	3	40					1	35	5	NA				NA					1	2		2	65	36	2		2		2			-1.79769	115
712	TN 712	3	1	18	3	1	NA	1	2009	monthly Tx	6.6	5.1	6.4	7.6	6.2	5.7	3	35												NA					1	2		2	66	31	2		2		2			-1.79769	124
715	TN 715	3	1	18	1	1	NA	NA	2010	monthly Tx	8.5	10	9.1	9.5	8.8	8.8	3	40					1	25	5	NA				NA					1	2		2			2		2		2			-1.79769	114
717	TN 717	3	1	18	3	1	NA	1			NA	NA	NA	NA	NA	NA														NA					2	1	massive	1	64	40	2		2		2			10	140
718	TN 718	3	2	18	6	1	NA	NA		infrequent	NA	NA	NA	NA	NA	NA														NA					2	1	11CM spleen	1	77	47.9	2		2		2			-1.79769	NA
719	TN 719	3	1	18	3	1	NA	NA	2010	2 monthly Tx	5.6	6.3	7.2	5.7	7.5	6.7	1	40					1	25						NA					1	2		2	68	30	2		2		2			6	131
721	TN 721	3	2	18	1	1	NA	NA	2010	monthly Tx	8.4	9.7	8.3	7.4	9.3	8.1	3	40												NA					1	2		2	65		2		2		2			-1.79769	117
724	TN 724	3	2	18	1	1	NA	NA	2010	monthly Tx	8.5	7.5	8.3	7.1	8.7	9.8	3	45					1	25						NA					1	2		2	72	25	2		2		2			-1.79769	112
727	TN 727	3	1	18	1	1	NA	NA	2010	monthly Tx	7.5	5.8	7.5	7.9	9.5	7.5	3	40					1	25	5	NA				NA					1	2		2			2		2		2			5	110
732	TN 732	3	1	18	1	1	NA	NA	2010	monthly Tx	6.3	8.1	8.7	7.1	8.4	4.6	3	40					1	25	5	NA				NA					1	1	9CM	2			2		2		2			-1.79769	119
733	TN 733	3	1	18	3	1	NA	1	2015	monthly Tx	7.4	8.4	5.3	6.1	7.2	7.5	3	35												NA					1	2		2	70	10	2		2		2			-1.79769	119
734	TN 734	3	1	18	1	1	NA	NA	2011	monthly Tx	8.9	8.3	8.1	9.3	8.7	9.9	3	40					1	35	5	NA				NA					1	2		2	67		2		2		2			-1.79769	115
736	TN 736	3	2	18	3	1	NA	1	2010	monthly Tx	6.1	6.5	5.9	6.5	7.9	8.6	3	40												NA					1	2		2	64		2		2		2			2	126
741	TN 741	3	2	18	1	1	NA	NA	2011	monthly Tx	7.9	9.2	9.3	8.2	7.1	7.3	3	45												NA					1	2		2	65		2		2		2			2	105
742	TN 742	3	1	18	3	1	NA	1	2011	monthly Tx	6.8	4	5.3	7	2.8	7.1	3	35												NA					1	2		2	68	15	2		2		2			3	128
747	TN 747	3	1	18	1	1	NA	NA	2011	monthly Tx	10	8.8	7.5	7.6	9.6	10.5	3	40					1	30	5	NA				NA					1	2		2	69	20	2		2		2			-1.79769	113
749	TN 749	3	1	18	1	1	NA	NA	2011	monthly Tx	8.9	8.8	9.8	8.6	8.8	9	3	30												NA					1	2		2	73		2		2		2			-1.79769	113
752	TN 752	3	2	18	1	1	NA	NA	2009	monthly Tx	9.1	8.8	9.4	9.2	9.3	9.9	3	40												NA					1	2		2	70	35	2		2		2			-1.79769	128
754	TN 754	3	1	18	4	1	NA	NA		monthly Tx	7.4	6.9	7.4	6.3	7.4	8.7	3	40												NA					1	2		2			2		2		2			-1.79769	118
757	TN 757	3	1	18	1	1	NA	NA	2011		8	9.5	9.9	9.3	8.1	8.3	1	40					1	25	5	NA				NA					1	2		2	65		2		2		2			-1.79769	125
761	TN 761	3	2	18	3	1	NA	NA			NA	NA	NA	NA	NA	NA														NA																		-1.79769	NA
764	TN 764	3	2	18	2	1	NA	NA	2008	monthly Tx	8.2	6.7	8.5	8.4	7.6	7.1	1	40												NA					1	1	big spleen 11CM	2	74		2		2		2			-1.79769	159
764	TN 764	3	2	18	1	1	NA	NA	2005	monthly Tx	7.9	7.6	8.2	9.2	9	6	3	40					1	32	5	NA				NA					1	2		2	60	28	2		2		2			-1.79769	NA
766	TN 766	3	2	18	1	1	NA	NA	2009	monthly Tx	7.3	7	7.6	7.8	8.1	6.2	3	40												NA					1	2		2			2		2		2			-1.79769	118
771	TN 771	3	2	18	1	1	NA	NA	2006	monthly Tx	7	8.3	9.1	8.6	6.1	4.7	3	35												NA					1	2		2	60	30	2		2		2			-1.79769	135
772	TN 772	3	2	18	1	1	NA	NA	2001	monthly Tx	8.7	8.2	7.9	9.1	9.3	10.9	3	40					1	40	5	NA				NA					2	1		1	66	15	2		2		2			-1.79769	150
773	TN 773	3	1	18	1	1	NA	NA	2011		8.1	9.6	8.6	8.2	7.5	9	3	40					1	25	5	NA				NA					1	2		2	61		2		2		2			-1.79769	115
775	TN 775	3	1	18	1	1	NA	NA	2005	monthly Tx	6.9	6.2	6.6	7.7	6.4	8	3	40		1	40									NA					1	2		2	60	18	2		2		2			5	132
779	TN 779	3	2	18	3	1	NA	1	2012	4 monthly tx	5.9	7.2	7.4	NA	NA	NA	3	35												NA					2	1	massive	1	60		2		2		2			-1.79769	149
784	TN 784	3	1	18	3	1	NA	1	2012	5 monthly Tx	6.3	7.1	8.2	NA	NA	NA	3	35												NA					2	1	massive	1	70	33	2		2		2			-1.79769	146
787	TN 787	3	1	18	3	1	NA	1	2011	monthly Tx	5.7	6.9	6.5	6.2	8.8	7.4	3	30												NA					1	2		2	69	25	2		2		2			2	116
793	TN 793	3	1	18	1	1	NA	1	2013	monthly Tx	9	10.7	8.3	9	8.6	9.9	3	40					1	25						NA					1	2		2	67	25	2		2		2			-1.79769	111
795	TN 795	3	2	18	1	1	NA	NA			NA	NA	NA	NA	NA	NA														NA					1	2		2	62	25	2		2		2			-1.79769	NA
796	TN 796	3	2	18	4	1	NA	1	2013	2 monthly	7.7	8.8	7.8	8.1	NA	NA	3	40												NA					1	2		2	70	25	2		2		2			-1.79769	NA
797	TN 797	3	2	18	4	1	NA	1	2005	2 monthly	NA	NA	NA	NA	NA	NA	3	40												NA					1	2		2	60		2		2		2			-1.79769	NA
800	TN 800	3	1	18	4	1	NA	1	2013	monthly Tx	8.6	7.7	8.4	7.6	9.9	8.9	3	40												NA					1	2		2	69									-1.79769	NA
802	TN 802	3	1	18	1	1	NA	1	2014	monthly Tx	10	8.4	9.2	9.2	7.5	8.4	3	40												NA																		-1.79769	NA
804	TN 804	3	1	18	3	1	NA	1	2014	monthly Tx	7.5	6.4	NA	NA	NA	NA														NA					1	2		2	60	15	2		2		2			2	131
808	TN 808	3	1	18	3	1	NA	NA			NA	NA	NA	NA	NA	NA	3	30					1	25	5					NA					1	2		2										-1.79769	NA
809	TN 809	3	2	18	1	1	NA	1	2012	monthly Tx	7.8	8.3	8	8.9	9.3	8.9	3	40					1	25	5					NA					1	2		2										-1.79769	107
810	TN 810	3	2	18	3	1	NA	1		2 monthly Tx	8.4	7	6.8	7.7	8.3	NA	3	20												NA					1	2		2										-1.79769	166
811	TN 811	3	2	18	1	1	NA	1	2012	monthly Tx	9	8.2	7.9	8.8	7.8	8.9	3	40					1	40	5					NA					1	2		2	70	25	2		2		2			-1.79769	109
813	TN 813	3	1	18	1	1	NA	1	2012	monthly Tx	8.2	9.9	10.5	8.8	9.3	8.5	3	40					1	25	5					NA					1	2		2	65		2		2		2			-1.79769	111
814	TN 814	3	1	18	3	1	NA	1	2014	monthly Tx	5.8	6.5	7.6	8.9	6.9	NA	3	30												NA					1	2		2	73	25	2		2		2			-1.79769	NA
820	TN 820	3	2	18	3	1	NA	1	2014	monthly Tx	6.8	7.7	8.4	NA	NA	NA														NA					1	2		2	60	22	2		2		2			-1.79769	161
825	TN 825	3	1	18	1	1	NA	1	2011	monthly Tx	12.7	7.5	9.4	7	9.9	7.8	3	40												NA					1	2		2										-1.79769	117
827	TN 827	3	2	18	3	1	NA	1	2011	3 monthly Tx	7.3	7.3	7	NA	NA	NA														NA					1	2		2	70		2		2		2			2	115
831	TN 831	3	2	18	1	1	NA	1	2008	monthly Tx	6.3	6.6	7.3	7.6	8.6	7.9	3	45												NA					1	2		2	67	25	2		2		2			4	131
836	TN 836	3	2	18	1	1	NA	1	2002	monthly Tx	9.4	9.5	10.8	9.5	9.2	10.8	3	40					1	35	5					NA					1	2		2	66	33	2		2		2			-1.79769	164
837	TN 837	3	2	18	1	1	NA	1	1998	monthly Tx	8.9	7	10.8	7.6	10.7	9.4	3	45		1	40		1	25	5			2		2002					1	2		2	60	22	2		2		2			12	141
841	TN 841	3	2	18	3	1	NA	1	2014	monthly Tx	6.9	6.8	7.2	7	8.5	7	3	40												NA					1	2		2	64		2		2		2			-1.79769	113
845	TN 845	3	2	18	1	1	NA	1	2012	monthly Tx	9.9	8.8	6.1	7.2	9.7	9	3	40					1	40						NA					1	2		2										-1.79769	104
846	TN 846	3	1	18	3	1	NA	NA			NA	NA	NA	NA	NA	NA														NA					1	2		2										-1.79769	NA
847	TN 847	3	2	18	6	1	NA	1		infreq	6.4	5.8	6.8	6.3	NA	NA														NA					1	2		2	68	26	2		2		2			-1.79769	150
854	TN 854	3	2	18	1	1	NA	1	2013	monthly Tx	8.4	8.2	8.7	9.5	8.1	11.5	3	40					1	30	5					NA					1	2		2	72	35	2		2		2			-1.79769	101
855	TN 855	3	2	18	1	1	NA	1	2013	monthly Tx	8.6	10	8.5	10	8.7	9	1	45												NA					1	2		2										-1.79769	103
856	TN 856	3	1	18	2	1	NA	NA			NA	NA	NA	NA	NA	NA														NA																		-1.79769	NA
856	TN 856	3	2	18	6	1	NA	NA			NA	NA	NA	NA	NA	NA	3	20												NA																		-1.79769	NA
860	TN 860	3	1	18	2	1	NA	NA			6.8	NA	NA	NA	NA	NA	3	10												NA					1	2		2	60	20	2		2		2			-1.79769	NA
861	TN 861	3	2	18	3	1	NA	1	2012	monthly Tx	8.5	7.1	7.9	9.2	6.4	6.4	3	40												NA					2	1	15CM spleen	1	70	25	2		2		2			-1.79769	NA
862	TN 862	3	2	18	1	1	NA	1	2002	monthly Tx	9.5	8.8	7.5	8.1	9.3	8.3	3	40					1	45	5					NA					1	2		2	60		2		2		2			12	140
864	TN 864	3	1	18	6	1	NA	NA			NA	NA	NA	NA	NA	NA														NA																		-1.79769	NA
865	TN 865	3	1	18	3	1	NA	1	2012	monthly Tx	7.2	7.2	8.1	7.2	7.3	8.7														NA					1	2		2										-1.79769	123
868	TN 868	3	2	18	3	1	NA	1			5.8	6.6	NA	NA	NA	NA														NA					1	2		2										-1.79769	NA
870	TN 870	3	2	18	3	1	NA	NA		3 monthly Tx	6.8	7.9	NA	NA	NA	NA	3	40												NA					2	1		1	60	22	2		2		2			-1.79769	153
873	TN 873	3	1	18	1	1	NA	1	2013	monthly Tx	7.6	7.3	8.3	9.4	8.4	11	3	35					1	25	5					NA					1	2		2	67	25	2		2		2			-1.79769	109
877	TN 877	3	2	18	3	1	NA	NA			NA	NA	NA	NA	NA	NA														NA					1													-1.79769	NA
879	TN 879	3	2	18	6	1	NA	NA			NA	NA	NA	NA	NA	NA														NA																		-1.79769	NA
880	TN 880	3	1	18	3	1	NA	1	2012	monthly Tx	6.1	6.2	6.4	5.3	7.6	5.3	3	30												NA					1	2		2										-1.79769	102
885	TN 885	3	2	18	1	1	NA	1	2012	monthly Tx	9.2	8.9	8.8	9.5	9	9	3	40					1	25	5					NA					1	2		2										-1.79769	101
886	TN 886	3	2	18	1	1	NA	1	2013	monthly Tx	9.5	9.7	7.6	8.3	8.2	7	3	35		1	25		1	35						NA					1	2		2										-1.79769	102
887	TN 887	3	1	18	1	1	NA	1	2012	monthly Tx	7.6	8.76	9	8.4	8	8.4	3	40			`		1	25	5					NA					1	2		2	75		2		2		2			-1.79769	101
889	TN 889	3	2	18	1	1	NA	1	2013	monthly Tx	10.7	8.7	8.6	9	7.8	8.7	1	30		3	40									NA					1	2		2										-1.79769	107
890	TN 890	3	1	18	1	1	NA	1	2013	monthly Tx	9.7	7.8	7.8	11.2	8.7	7.6	3	40		1	40		1	25						NA					1	2		2										-1.79769	163
892	TN 892	3	1	18	1	1	NA	NA			NA	NA	NA	NA	NA	NA														NA																		-1.79769	NA
895	TN 895	3	2	18	1	1	NA	1	2002	monthly Tx	6.4	8.3	8.1	6.5	6	9	3	40												NA					1	2		2										-1.79769	150
896	TN 896	3	2	18	3	1	NA	1			7.1	6.8	NA	NA	NA	NA														NA					1	2		2										-1.79769	131
897	TN 897	3	1	18	1	1	NA	1	2013	monthly Tx	11	8.5	7.7	10.3	8.6	9.9	1	30					1	25						NA					1	2		2										-1.79769	100
901	TN 901	3	2	18	3	1	NA	1	2015	monthly Tx	5.9	5.8	6.8	6.7	6.7	6.7	3	30												NA					1	2		2	60		2		2		2			-1.79769	118
902	TN 902	3	2	18	1	1	NA	1	2012	monthly	7.4	6.7	8.5	9.1	10.5	8.1	3	40					1	25						NA					1	2		2										-1.79769	100
907	TN 907	3	1	18	1	1	NA	1	2013	monthly	8.3	7.5	8.8	9.3	10.7	9.9	3	40					1	35						NA					1	2		2	60	25	2		2		2			-1.79769	100
911	TN 911	3	1	18	1	1	NA	1	2013	monthly	8	9	10.5	8	8.3	10.7	3	40					1	45						NA					1	2		2	62	22	2		2		2			-1.79769	105
912	TN 912	3	1	18	1	1	NA	1	2012	monthly	6.3	7.6	7.9	8	8.4	8.4	3	40					1	25						NA					1	2		2										11	150
913	TN 913	3	1	18	1	1	NA	1	2013	monthly	8.5	7.3	8.2	9.2	9.54	8.1	3	40												NA					1	2		2										-1.79769	99
915	TN 915	3	2	18	1	1	NA	1	2013	monthly	6.3	7.9	7	9.6	10	8	3	40					1	20						NA					1	2		2										-1.79769	95
921	TN 921	3	2	18	3	1	NA	1	2013	monthly Tx	6.8	5.4	6.8	6.4	6.6	7.8	3	25												NA					1	2		2										-1.79769	120
922	TN 922	3	1	18	1	1	NA	1	2013	monthly Tx	9.8	7.2	8.7	9.1	8.4	9.2	3	40					1	25	5					NA					1	2		2	61	30	2		2		2			-1.79769	104
924	TN 924	3	1	18	1	1	NA	1	2013	monthly	5	7	9.2	10.7	10.8	10.4	3	40					1	25						NA					1	2		2										-1.79769	102
926	TN 926	3	1	18	1	1	NA	1			NA	NA	NA	NA	NA	NA														NA																		-1.79769	NA
928	TN 928	3	2	18	5	1	NA	1			NA	NA	NA	NA	NA	NA														NA					1	2		2	60	21	2		2		2			-1.79769	NA
930	TN 930	3	1	18	1	1	NA	1	2013	monthly Tx	7.1	9.7	6.6	7.4	8.9	8.9	3	40					1	35	5					NA					1	2		2	63	25	2		2		2			-1.79769	134
946	TN 946	3	2	18	3	1	NA	1	2014	2 monthly Tx	6	6.3	6.4	5.6	6.3	NA														NA					1	2		2	68	33	2		2		2			1	NA
948	TN 948	3	2	18	1	1	NA	1		monthly tx	6.1	9	8.3	8.1	9.1	8.6	3	40												NA					1	2		2										-1.79769	92
949	TN 949	3	2	18	3	1	NA	NA			NA	NA	NA	NA	NA	NA														NA					1													-1.79769	NA
950	TN 950	3	2	18	1	1	NA	1	2014	monthly Tx	8.5	10.4	8.9	8.9	9.1	9.5	3	35												NA					1	2		2	74	30	2		2		2			-1.79769	111
951	TN 951	3	2	18	1	1	NA	1	2014	monthly Tx	9	8.1	9.8	11.6	7.9	8.6	3	40					1	25						NA					1	2		2	65		2		2		2			-1.79769	95
953	TN 953	3	1	18	1	1	NA	1	2014	monthly Tx	8.6	9.1	9	8.2	8.9	9	3	40					1	25						NA					1	2		2	61	25	2		2		2			-1.79769	93
955	TN 955	3	1	18	3	1	NA	1	2015	4 monthly tx	6.2	6.6	7	NA	NA	NA														NA					1	2		2			2		2		2			-1.79769	69
957	TN 957	3	1	18	3	1	NA	NA			NA	NA	NA	NA	NA	NA														NA																		-1.79769	NA
958	TN 958	3	1	18	3	1	NA	NA			NA	NA	NA	NA	NA	NA														NA					1													-1.79769	NA
961	TN 961	3	2	18	1	1	NA	1	2014	monthly	5.9	4.7	7.6	7.3	6.8	4.4	1	30		3	40									NA					1	2		2										-1.79769	119
962	TN 962	3	2	18	3	1	NA	1	2015	monthly Tx	6	6.9	7.5	6.6	7.8	6.6	3	30												NA					1	2		2	69	35	2		2		2			-1.79769	103
963	TN 963	3	2	18	1	1	NA	1	2014	monthly Tx	9.6	8.9	8.6	8.8	7.2	7.5	3	40					1	25	5					NA					1	2		2										-1.79769	91
964	TN 964	3	1	18	1	1	NA	1	2014	monthly Tx	7	7.6	6	7.4	9.5	9.3	3	40												NA					1	2		2	60		2		2		2			-1.79769	124
965	TN 965	3	2	18	1	1	NA	1	2015	monthly Tx	9.8	8.5	7.7	9.4	11.4	10.2							1	25	5					NA					1	2		2										-1.79769	90
967	TN 967	3	1	18	1	1	NA	1	2015	monthly Tx	6.3	9	9	7.5	9.9	7.1	3	25					1	25	5					NA					1	2		2										-1.79769	93
968	TN 968	3	2	18	1	1	NA	1	2014	monthly Tx	8.1	6.1	8.8	8.6	9	8.9	3	30					1	25	5					NA					1	2		2	68	25	2		2		2			-1.79769	94
969	TN 969	3	2	18	1	1	NA	1		monthly	10.3	7.5	8	8	8	6.1														NA					1	2		2										-1.79769	NA
970	TN 970	3	2	18	3	1	NA	NA			NA	NA	NA	NA	NA	NA														NA					1													-1.79769	NA
972	TN 972	3	2	18	1	1	NA	1	2014	monthly Tx	8.8	6.6	7	8.3	9.7	7.4	3	25					1	25	5					NA					1	2		2	65	25	2		2		2			-1.79769	88
975	TN 975	3	1	18	1	1	NA	1	2014	monthly Tx	7.7	7.7	9.3	7.7	9.1	8.3	3	40					1	40	5					NA					1	2		2	62		2		2		2			-1.79769	98
978	TN 978	3	1	18	4	1	NA	2		infreq	8.1	NA	NA	NA	NA	NA														NA					1	2		2										-1.79769	104
979	TN 979	3	2	18	1	1	NA	1	2016	monthly tx	NA	NA	NA	NA	NA	NA														NA					2	2		2										-1.79769	NA
980	TN 980	3	1	18	4	1	NA	1	2014	monthly Tx	8.2	8	4.6	8.4	NA	NA														NA					1	2		2	75	25	2		2		2			-1.79769	NA
982	TN 982	3	2	18	3	1	NA	2		infreq	10.1	10.5	NA	NA	NA	NA														NA					1	2		2	60	30	2		2		2			-1.79769	NA
983	TN 983	3	1	18	2	1	NA	1		2 monthly	NA	NA	NA	NA	NA	NA	3	25												NA					1	2		2										-1.79769	NA
985	TN 985	3	1	18	6	1	NA	NA			NA	NA	NA	NA	NA	NA														NA					1													-1.79769	NA
987	TN 987	3	2	18	3	1	NA	1	2015	monthly Tx	8	7.5	8.5	7.4	7.2	8.2														NA					1	2		2										-1.79769	89
992	TN 992	3	2	18	1	1	NA	1	2014	monthly Tx	6.9	6.7	9.5	8.2	8	7.2	3	40					1	25	5					NA					1	2		2										-1.79769	93
993	TN 993	3	2	18	1	1	NA	1	2014	monthly Tx	9.5	9.9	9.3	8.6	8.7	8.8	3	25												NA					1	2		2										-1.79769	83
994	TN 994	3	2	18	1	1	NA	1	2014	monthly Tx	9.7	7.9	9.9	8.9	9	9.7	3	30					1	25	5					NA					1	2		2										-1.79769	90
995	TN 995	3	1	18	3	1	NA	1	2015	monthly Tx	8	7.1	8.8	8.2	9.6	9.2														NA					1	2		2										-1.79769	94
1000	TN 1000	3	2	18	1	1	NA	1	2015	monthly Tx	7.6	9.4	7.5	7.1	9	9.1	1	25												NA					1	2		2										-1.79769	83
1004	TN 1004	3	2	18	1	1	NA	1	2015	monthly Tx	4.5	8.4	9.1	9.2	9.2	8.3	3	20												NA					1	2		2										-1.79769	82
1005	TN 1005	3	1	18	1	1	NA	NA			NA	NA	NA	NA	NA	NA														NA																		-1.79769	NA
1012	TN 1012	3	2	18	1	1	NA	1		monthly Tx	6.2	10.3	8	7.6	8.7	7.8	3	40												NA					1	2		2	60		2		2		2			-1.79769	151
1013	TN 1013	3	2	18	1	1	NA	1	2016	monthly tx	7.7	5.8	6	10.1	9.2	NA														NA					1	2		2										-1.79769	NA
1015	TN 1015	3	2	18	1	1	NA	1	2015	monthly Tx	8.5	8.7	7.7	8.2	9.5	9.6														NA					1	2		2	60	18	2		2		2			-1.79769	80
1016	TN 1016	3	1	18	1	1	NA	1	2015	monthly Tx	9.5	7.4	9.1	9.8	9.5	9.6	1	25												NA					1	2		2	64	30	2		2		2			-1.79769	93
1017	TN 1017	3	2	18	1	1	NA	1	2016	monthly Tx	9.6	6.9	8.8	8.6	7.9	8.9	1	25												NA					1	2		2										-1.79769	NA
1018	TN 1018	3	2	18	1	1	NA	1	2016	monthly Tx	7.1	7	7	8.7	9.9	7.2	1	25												NA					1	2		2										-1.79769	76
1024	TN 1024	3	1	18	1	1	NA	1	2016	monthly Tx	8.7	10.2	8.3	8.2	8.9	6.4														NA					1	2		2										-1.79769	NA
1029	TN 1029	3	2	18	3	1	NA	1	2013	monthly Tx	7.2	7.8	6.5	7	7.7	7														NA					1	2		2	65	25	2		2		2			-1.79769	NA
1030	TN 1030	3	2	18	1	1	NA	1	2016	monthly Tx	8.8	9	9.6	10.2	10.9	11.8														NA																		-1.79769	NA
1031	TN 1031	3	2	18	1	1	NA	1	2015	monthly Tx	8.7	8.5	10.7	10.6	9	10.3														NA					1	2		2										-1.79769	NA
1033	TN 1033	3	1	18	4	1	NA	1		infreq	9.7	9.4	NA	NA	NA	NA														NA					1	2		2										-1.79769	NA
1036	TN 1036	3	1	18	1	1	NA	1	2013		10	7.9	NA	NA	NA	NA														NA					1	2		2	60		2		2		2			-1.79769	NA
1037	TN 1037	3	2	18	1	1	NA	2		monthly Tx	8.6	7.9	NA	NA	NA	NA														NA					1	2		2										-1.79769	NA
1046	TN 1046	3	2	18	3	1	NA	2		monthly Tx	5.9	6.7	NA	NA	NA	NA														NA					1													-1.79769	NA
1048	TN 1048	3	1	18	3	1	NA	NA			NA	NA	NA	NA	NA	NA														NA					1													-1.79769	NA
1049	TN 1049	3	1	18	1	1	NA	NA			NA	NA	NA	NA	NA	NA														NA																		-1.79769	NA
1050	TN 1050	3	1	18	3	1	NA	2		monthly Tx	5.8	7.6	5.4	NA	NA	NA														NA					1	2		2	60	38	2		2		2			-1.79769	NA
1052	TN 1052	3	2	18	3	1	NA	NA			NA	NA	NA	NA	NA	NA														NA					1	2		2										-1.79769	NA
1054	TN 1054	3	1	18	1	1	NA	2		infreq	12.4	5.6	7.1	NA	NA	NA														NA					1	2		2										-1.79769	NA
1057	TN 1057	3	2	18	1	1	NA	NA			NA	NA	NA	NA	NA	NA														NA					1	2		2										-1.79769	NA
1058	TN 1058	3		18	1	1	NA	NA			NA	NA	NA	NA	NA	NA														NA																		-1.79769	NA
1140	KHC 114	3	1	18	1	1	NA	1	2000	monthly Tx	8.2	9	9.6	9.4	10.4	9.6	3	40					1	35	5					NA					1	2		2	60	29	1	mild	2		2			5	164
1300	KHC 130	3	1	18	1	1	NA	1	1994	monthly Tx	7.1	6.8	7.3	7.5	7.3	8	3	40					1	40	5					NA					1	2		2	67	30	2		2		2			15	167
1500	KHC 150	3	1	18	1	1	NA	1	2000	monthly Tx	9.1	9.1	7.5	8.4	8.4	9.7	3	40		1	45		1	25	5					NA					1	2		2	60		2		2		2			-1.79769	157
1500	SL 15	3	1	18	3	1	NA	1	1994		5.8	NA	NA	NA	NA	NA							1	20	5					NA					1	2		2	57	18	2		2		2			11	165
1520	SL 152	3	1	18	3	1	NA	1	1986	monthly Tx	4.1	5.3	5.5	4.7	9.1	NA	3	40					1	25	5					NA					2	1	massive	1	66	32	2		2		2			17	156
1530	SL 153	3	2	18	1	1	NA	1	1995	monthly Tx	8	7.5	9.1	9.4	9.6	10	3	20		1	30		1	40	5					NA					1	2		2	65	30	2		2		2			14	155
1900	KHC 1900	3	1	18	1	1	NA	1	2002	monthly Tx	7.7	8.6	7.9	7.3	8.4	10	3	40					1	40	5					NA					1	2		2	70	24	2		2		2			-1.79769	151
1970	KHC 197	3	2	18	1	1	NA	1	2002	monthly Tx	10.5	10.8	9.3	10.4	8.6	9.5	3	41					1	28	5					NA					1	2		2	64	38	2		2		2			7	142
2070	K 207	3	2	18	1	1	NA	1	1994	monthly Tx	11.1	11.5	11.2	11.2	11.7	12.2	1	30												NA					1	2		2	58	18	2		2		2			15	158
2090	KHC 209	3	1	18	1	1	NA	1	2002	monthly Tx	8.9	9.3	8.6	11.7	8.1	8.6	3	40					1	35	5					NA					1	2		2	69	30	2		2		2			-1.79769	152
2160	KN 216/341	3	1	18	1	1	NA	1	1996	monthly Tx	7.9	8.6	7.6	7.4	7.5	7	3	40		1	45									NA					1	2		2	58	18	2		2		2			6	167
2210	KHC 221	3	1	18	1	1	NA	1	2001	monthly Tx	6.7	8.1	9	9.9	10	9	3	40					1	35	5					NA					1	2		2	55	30	2		2		2			-1.79769	139
2220	K 222	3	1	18	3	1	NA	1	1997	monthly Tx	7.9	8.1	8.3	9.1	9.9	9.3	3	40					1	25	5					NA					2	1	massive	1	65	40	2		2		2			12	171
2310	K 231	3	2	18	1	1	NA	1	1996	monthly Tx	10.2	8	8.8	9.9	9	9.2	3	30		1	40		1	28	5					NA					1	2		2	62	28	2		2		2			10	148
2361	KHC 2361	3	2	18	1	1	NA	1	1998	monthly Tx	9	8.8	8.8	9.4	9.3	10	3	45					1	28	5					NA					1	2		2	66	27	2		2		2			-1.79769	154
2390	K 239	3	1	18	3	1	NA	1	2001	monthly Tx	5.3	6.3	8	7.9	8.2	8.3	3	40					1	25	5					NA					1	2		2	60	35	2		2		2			11	151
2500	K 250/325	3	2	18	1	1	NA	1	1997	monthly Tx	7	8.7	7.4	7.5	7.9	8.5	3	40		1	50		1	40	5					NA					1	2		2	61	20	2		2		2			13	148
2580	K 258	3	1	18	1	1	NA	1	1999	monthly Tx	9.3	9.6	8.2	7.1	9.3	8.9	3	40		1	45		1	25	5					NA					1	2		2	35		2		1		1			11	133
2650	265	3	1	18	1	1	NA	1	1998	monthly Tx	NA	NA	NA	NA	NA	NA														NA																		-1.79769	NA
2650	K 265	3	1	18	3	1	NA	1	2000	monthly Tx	7.1	6.2	6.9	7.8	8.4	7.6	3	40					1	45	5					NA					1	2		2	64	24	2		2		2			12	161
2710	K 271	3	2	18	3	1	NA	1			6.7	NA	NA	NA	NA	NA	3	40					1	33	5					NA					2	1	massive	2	56	20	2		2		2			-1.79769	166
2781	K 278	3	2	18	1	1	NA	1	1998	monthly Tx	10.3	9.3	9.7	10.4	9.6	10.1	1	25												NA					1				70	39	2		2		2			-1.79769	150
2931	KHC 293	3	1	18	4	1	NA	NA			NA	NA	NA	NA	NA	NA														NA																		-1.79769	165
3000	KHC 300	3	2	18	1	1	NA	1	1996	monthly Tx	7.7	6.9	7.6	8.9	8.4	7.2	3	40		1	40		1	20	5					NA					1	2		2	55	25	2		2		2			-1.79769	140
3060	K 306	3	2	18	3	1	NA	1	2001	monthly Tx	6.8	NA	NA	NA	NA	NA														NA					1	2		2	60	32	2		2		2			10	156
3120	K 312	3	2	18	1	1	NA	1	1996	monthly Tx	7.9	11.8	10.8	10.8	10.2	9.4	3	40					1	40	5					NA					2	1	massive	1	60		2		2		2			12	155
3140	K 314	3	1	18	1	1	NA	1	1998	monthly Tx	8.4	10.4	10.6	7.8	7.1	8	3	40		1	45		1	35	5					NA					1	2		2	63	28	2		2		2			8	158
3180	K 318	3	2	18	1	1	NA	1	1998	monthly Tx	7.2	11.3	9	7.6	8.3	9.3	3	40					1	45	5					NA					1	2		2	60	28	2		2		2			13	149
3230	K 323	3	1	18	1	1	NA	1	1999	monthly Tx	7.6	7.1	8	9.1	8.3	8	3	40					1	34	5					NA					1	2		2	55		2		2		2			11	NA
3471	KHC 347	3	2	18	1	1	NA	1	2003	monthly Tx	10	9.5	8	9.8	10.5	8.6	1	30												NA					1	2		2	64	22	2		2		2			-1.79769	145
3500	K 350	3	2	18	3	1	NA	1	1993		6.4	NA	NA	NA	NA	NA							1		5					NA					1	2		2	60	23	2		2		2			8	151
3630	K 363	3	1	18	1	1	NA	1	1999	monthly Tx	7	7.3	7.2	8.1	8.5	7.5	3	40		1	45		1	30	5					NA					1	2		2	60	30	2		2		2			10	157
3660	K 366	3	1	18	1	1	NA	1	1999	monthly Tx	5.5	9.5	8.7	9.2	9.5	7.1	3	40		1	50		1	28	5					NA					1	2		2	70	22	2		2		2			-1.79769	164
3720	K 372	3	2	18	1	1	NA	1	1996	monthly Tx	6.8	6.8	7.9	7.7	7.8	6.6	3	30		1	40		1	40	5					NA					1	2		2	60	30	2		2		2			15	NA
4110	K 411	3	2	18	3	1	NA	1	1995		8.8	NA	NA	NA	NA	NA							1	30	5					NA					1	2		2	66	15	2		2		2			15	160
4127	KHC 4127	3	1	18	1	1	NA	1		monthly Tx	NA	NA	NA	NA	NA	NA														NA																		-1.79769	NA
4150	K 415	3	2	18	3	1	NA	1	2000		5.9	7.8	6	8.1	NA	NA							1	25	5					NA					2	1		1	58	31	2		2		2			16	158
4250	K 425	3	2	18	3	1	NA	1	1996	monthly Tx	6.2	6.9	6.6	7.3	7.3	NA	3	40					1	25	5			1	30	2007	2010				2	1		1	60	28	2		2		2			-1.79769	162
4455	KHC 4455	3	2	18	1	1	NA	1	2008	monthly Tx	9.1	7.6	7.1	8.7	7.8	8.1	3	30					1	25	5					NA					1	2		2										-1.79769	132
4660	K 466	3	1	18	3	1	NA	1	1994	6 monthly Tx	6.1	6.5	NA	NA	NA	NA							1	25	5					NA					2	1	multiple abscess	1	65	34	2		1	dilated CMP	2			14	160
4770	KHC 477	3	2	18	1	1	NA	1	2004	monthly Tx	7.3	8.7	9.1	9.3	11	9.2	3	40					1	25	5					NA					1	2		2	60	20	2		2		2			-1.79769	143
4830	K 483	3	1	18	3	1	NA	1	1994	2 monthly Tx	7	6.8	6.8	NA	NA	NA							1	25	5			1	35	2007	2010				2	1	massive	1										10	163
4970	K 497	3	1	18	3	1	NA	NA	1995		7.5	6.8	NA	NA	NA	NA							1	25	5					NA					2	1		1										11	163
5360	K 536	3	2	18	3	1	NA	1	1999		6.8	7.1	8.5	8.3	7.4	5.8							1	25	5			1	25	2004	2010				2	1	massive	1	61	35	2		2		2			10	161
5510	K 551	3	2	18	1	1	NA	1	1999	monthly Tx	7.7	7.5	7	8.7	8.1	10	3	35					1	30	5					NA					1	2		2	60	30	2		2		2			-1.79769	145
5990	K 599	3	2	18	3	1	NA	1	2000	monthly Tx	7.4	6.2	7.6	6.7	8.3	NA	3	40					1	35	5					NA					2	1		1	76	38	2		2		2			-1.79769	158
6000	SL 006	3	1	18	1	1	NA	1	1996	monthly Tx	9.7	9	9.1	9.6	9.1	11.5	3	30					1	30	5					NA					1	2		2	70	34	2		2		2			-1.79769	164
6800	K 680	3	1	18	3	1	NA	1	1994	2 monthly Tx	7.7	6	5.6	7.7	NA	NA	3	40					1	25	5					NA					2	1		1	63	28	2		2		2			16	169
7000	SL 070	3	2	18	1	1	NA	1	1994	monthly Tx	8.1	8	8.2	10.4	9.8	9.4	3	45					1	40	5					NA					1	2		2	67	31	2		2		2			-1.79769	NA
8900	KHC 089	3	1	18	1	1	NA	1	1999	monthly Tx	8.2	8.2	8.2	8.8	9.3	8.1	3	40		1	45		1	25	5					NA					1	2		2	60	29	2		2		2			-1.79769	171
8971	K 897	3	1	18	1	1	NA	1	2002	monthly Tx	6.2	7.6	7.5	6.5	8.1	9.2	3	40					1	20	5					NA					1	2		2	60	42	2		2		2			10	150
2030	SL 203	3	2	18	3	1	NA	1	1995		5.5	4.5	5.2	NA	NA	NA	3	30					1	25	5			1	30	2004	2010				2	1	massive	1	60	32	2		2		2			-1.79769	144
562	TN 562	3	2	18	3	1	NA	1	2007	infreq	7.9	9.3	NA	NA	NA	NA														NA					1	2		2	70	23	2		2		2			11	156
563	TN 563	3	1	18	3	1	NA	1	2006	monthly Tx	5.3	7.1	6.4	5.7	9.4	NA	3	40					1	40	5					NA					1	2		2	70	32	2		2		2			3	131
866	TN 866	3	2	18	3	1	NA	1	2012	infreq	5.7	6.6	NA	NA	NA	NA														NA					1	2		2	70	30	2		2		2			-1.79769	113
590	TN 590	3	2	18	3	1	NA	1	2007	monthly Tx	6.3	6.1	6.7	7	6.2	7.5	3	40					1	35	5					NA					1	2		2	70	34	2		2		2			7	139
537	TN 537	3	2	18	3	1	NA	1	2006	monthly Tx	8.8	9.6	4	4	4.4	NA	3	40					1	35	5					NA					2	1	increase blood req	2	60		2		2		2			-1.79769	130
533	TN 533	3	1	18	3	1	NA	1	2007	monthly Tx	5.8	6.6	5.4	7.3	6.5	5.1	3	40												NA					1	2		2	65	25	2		2		2			5	123
612	TN 612	3	1	18	3	1	NA	1	2000		NA	NA	NA	NA	NA	NA							1	35	5					NA					1	2		2										-1.79769	135
506	TN 506	3	1	18	3	1	NA	1	2003	monthly Tx	6.7	8	5.8	6.5	5.6	5.6	3	40					1	35	5					NA					1	2		2	60	35	2		2		2			10	144
185	TN 185	3	2	18	3	1	NA	1	1985		5.6	5.6	6.2	NA	NA	NA							1	25	5					NA					2	1	massive	1	60		2		2		2			-1.79769	162
165	TN 165	3	2	18	3	1	NA	1	1995	2 monthly TX	7	6.7	8.1	9	8.2	7.9	3	30					1	25	5					NA					2	1	massive	1	60	30	2		2		2			-1.79769	136
148	TN 148	3	1	18	3	1	NA	1			NA	NA	NA	NA	NA	NA							1							NA					2	1	massive	1	72	28	2		2		2			-1.79769	NA
4730	K 473	3	1	18	3	1	NA	1	1997		5.7	5	NA	NA	NA	NA	3	40					1	25	5					NA					2	1	massive	1	70	35	2		2		2	mild		-1.79769	173
101	TN 101	3	2	18	3	1	NA	1	1995	monthly Tx	9.4	9.7	9.3	NA	NA	NA	3	35					1	25	5					NA					2	1	massive	1	60	22	2		2		2			11	139
408	K 408	3	1	18	3	1	NA	1	1996	2-3 monthly Tx	5.9	5.8	6	6.7	NA	NA							1	25	5					NA					2	1	massive	1	58	45	2		2		2			19	160
3700	KHC 37	3	2	18	3	1	NA	1	1996		6.2	NA	NA	NA	NA	NA							1	25	5					NA					2	1	massive	1	71	20	2		2		2			-1.79769	160
3000	SL 003	3	2	18	3	1	NA	1	1994	6 monthly Tx	6.1	6	NA	NA	NA	NA							1	25	5					NA					2	1	massive	1	66	20	2		2		2			14	155
3970	K 397	3	2	18	3	1	NA	1	1994	monthly Tx	7.5	6.9	7.1	7.3	6.9	7.3	3	30					1	25	5					NA					2	1	massive	1	60	29	2		2		2			10	155
191	TN 191	3	2	18	3	1	NA	1			NA	NA	NA	NA	NA	NA														NA					2	1		1										16	161
4040	K 404	3	1	18	3	1	NA	1	1997	monthly Tx	7	8.6	7.7	8.2	7.5	6.5							1	25	5					NA					2	1		1	55	42	2		2		2			13	165
2270	K 227	3	1	18	3	1	NA	1	2000	monthly Tx	6.1	7.3	6	5.7	5.8	7.3	3	30					1	25	5					NA					1	2		2	60	20	2		2		2			9	170
1		1	1	12	1	1	NA	1	2015		6.6	8.7	7.8	8.5	7.3	8.1	1	20		2	75									NA					1	2		3	60	NA	2		2		2			-1.79769	81
5		1	1	10			NA	NA		Congenital Dyserythroprotic anaemia type II	NA	NA	NA	NA	NA	NA														NA																		-1.79769	NA
26		1	1	10			NA	NA			NA	NA	NA	NA	NA	NA														NA																		-1.79769	NA
2		1	1	10	1	4	NA	1	2014		5.5	7.5	8.1	5.5	7.5	5.5	3	30												NA					1	2			60	normal								-1.79769	95
6		1	1	10	3	1	NA	1			5.5	6.1	6.1	6.1	6.4	5.5	1	40		3	30									NA					1	2			60	normal								-1.79769	124
14		1	1	10	1	1	NA	1	2005		8.6	6.7	6.8	9.7	7.7	7.1	1	50												NA					1	2			60	normal								-1.79769	140
21		1	1	10	1	2	NA	1	2001		8.1	8.8	9	8	7.3	6.4	1	50												NA					2	3		1	60	normal								-1.79769	NA
28		1	1	10	1	1	NA	1	2005		7.6	8.3	8.3	8	9	5.3	1	50												NA					1	2			60	normal								-1.79769	NA
34		1	1	10	1	2	NA	1			7.2	8.3	8.1	7	8.2	7.8	1	50												NA					1	2	1FB as on 12.06.2015		60	normal								-1.79769	NA
29		1	1	10	1	2	NA	1	2007		6.3	5.6	6.2	7.3	6.5	6.1	1	50		3	40									NA					1	2			60	normal								-1.79769	NA
30		1	1	10	1	2	NA	1	2001		8.1	8.8	9	8	7.3	6.4	1	50		3	40									NA					2	3		1	60	normal								-1.79769	NA
35		1	1	10	1	1	NA	1			8.4	9.4	6.9	8.4	7.5	9.2	1	50		3	40									NA					1	2	1FB as on 21.05.2015		60	normal								-1.79769	NA
1		1	2	10	1	3	NA	1	2014		7.3	7.4	8.1	8.5	7.8	8.5	1	40		3	30									NA					1	2												-1.79769	94
7		1	2	10	1	4	NA	1	2011		8.4	9	6.9	7.3	8.1	8.5	1	40		3	30		2		3					NA					1	2			60	normal							Early iron induced cardio myopathy	-1.79769	121
4		1	2	10	1	2	NA	1	2009		7.1	7.8	8.4	8.5	7.1	7.3	1	40		3	30		2		4					NA					1	1			40	normal							iron induced cardiomypothy	-1.79769	129
19		1	2	10	1	2	NA	1	2005		8.5	8.2	8.9	8.6	9.1	9	1			3										NA					2	3		1	50	normal							Congestive cardiac failure with cardiomegaly	-1.79769	NA
20		1	2	10	1	2	NA	NA			9.2	7.5	NA	NA	NA	NA	1	50		3	40									NA					2	3		1	50	normal							Early iron induced cardiomyopathy	-1.79769	NA
27		1	2	10	1	4	NA	1	2013		8.4	8.7	9.4	7.5	9	5.5	1	30		3	30									NA					1	2	1FB as on 01.07.2015		50	normal							Early iron induced cardiomyopathy	-1.79769	NA
10		1	2	10	1	4	NA	1			8.8	9.2	9.4	11.1	9.4	9.4	1	40					3	30	5					NA					2	3		1	55	normal							mild lv impairment due to iron induced cardiomyopathy	14	NA
17		1	2	10	1	1	NA	1	2015		8.6	9	8	7.3	7.5	7.7														NA									60	normal							Tiny OS ASD	-1.79769	NA
32		1	2	10	1	1	NA	1			8.6	9	8	7.3	7.5	7.7														NA					1	2			60	normal								-1.79769	NA
13		1	2	10	3	1	NA	1	2009		4.2	6.3	6.4	6.6	5.2	5.9	1	40												NA					1	2			60	normal								-1.79769	NA
16		1	2	10	1	2	NA	1			8.3	7	8.5	9.2	7.2	7.5	1	50												NA					1	2			60	normal								-1.79769	NA
18		1	2	10	1	2	1998-08-05	1	2000		9.5	6	8.7	8.4	8	9.1	1	50												NA					1	2	2FB as on May 2015		60	normal								-1.79769	NA
22		1	2	10	3	1	NA	1	2011		8	7.1	7.2	7.6	7	7.3	1	40												NA					1	1	6FB as on 03.09.2015		60	normal								-1.79769	NA
23		1	2	10	1	2	NA	1	1999		8.9	7.5	8.6	5.8	8.9	7.5	1	50												NA					1	2	3FB as on 17.07.2015		60	normal								-1.79769	NA
24		1	2	10	1	?	NA	1	1999		8.4	7	7.6	7.6	7.9	9.6	1	50		3										NA					1	2	5FB as on Feb 2015		60	normal								-1.79769	NA
31		1	2	10	1	2	NA	1	1997		9.8	8.9	8.5	8.9	8.9	9.2	1	50												NA					1	2	3FB as on 03.07.2015		60	normal								-1.79769	NA
8		1	2	10	1	4	NA	1	2013		7.2	8.9	9.4	7.4	9.4	5.2	3	40					1	40	5	Serum ferretin level coming low				NA					1	2			60	normal								-1.79769	121
3		1	2	10	1	2	NA	1	2011		7.1	7.7	6.1	8.7	8.2	6.7	1	40		3	30									NA					1	1			60	normal								-1.79769	111
9		1	2	10	1	2	NA	1			9.2	8.8	8.4	8	7.2	8.6	1	40		3	30									NA					2	3		1	60	normal								14	146
11		1	2	10	1	4	NA	1	2013		8.1	9	7.4	7.9	7.8	8.5	1	40		3	30									NA					1	2			60	normal								-1.79769	141
12		1	2	10	1	4	NA	1	2009		7.6	7	9.8	9.3	8.4	7.4	1	40		3	30		2							NA					1	2			60	normal								-1.79769	141
15		1	2	10	1		NA	1			9.4	8.7	9.2	7.3	8.1	7.3	1	50		3	40									NA					1	2			60	normal								-1.79769	NA
25		1	2	10	1	2	NA	1	2001		8.7	7.8	8.8	9.5	7.8	7.8	1	50		3	40									NA					2	3		1	60	normal								-1.79769	NA
33		1	2	10	1	2	NA	1			7.4	8.4	9.3	9.8	7	7.6	1	50		3	40									NA					1	2	3FB as on 19.09.2015		60	normal								-1.79769	141
NA	AP 053	Dr.Anant	Female	Anuradha	Beta tha	HPLC	NA	1			9	8.5	9.4	8.1	9	9.9	Desferio	50												NA					Spleen i	NA		not appl	NA	NA	NA		NA		NA		0	-1.79769	112
NA	AP 057	Dr.Anant	Male	Anuradha	HbE beta	Electrop	NA	2			NA	NA	NA	NA	NA	NA	Desferio	30		Deferras	20		Desferio							NA					Splenect	NA		yes	NA	NA	NA		NA		NA			-1.79769	NA
NA	AP 064	Dr.Anant	Male	Anuradha	Beta tha	Electrop	NA	1			5.9	6.9	7.8	7	7.8	7	Desferio	50												NA					Spleen i	NA		not appl	NA	NA	NA		NA		NA			-1.79769	148
NA	AP 090	Dr.Anant	Male	Anuradha	Beta tha	HPLC	NA	1			8	7.6	8.3	7.6	8.5	8.8	Desferio	50												NA					Spleen i	yes	spleen14	not appl	NA	NA	NA		NA		NA			-1.79769	127
NA	AP 094	Dr.Anant	Female	Anuradha	Beta tha	Electrop	NA	1			8.6	8.9	8	8.6	8	8.6	Desferio	50												NA					Spleen i	NA	spleen9.6	not appl	NA	NA	NA		NA		NA			-1.79769	141
NA	AP 108	Dr.Anant	Female	Anuradha	HbE beta	Electrop	NA	2			NA	NA	NA	NA	NA	NA				Deferras	20		Deferipr		Another					NA					Spleen i	NA		not appl	NA	NA	NA		NA		NA			-1.79769	NA
NA	AP 183	Dr.Anant	Male	Anuradha	Beta tha	HPLC	NA	1			8.2	7.2	8.2	7.6	8.7	8.1	Desferio	50		Deferras	15									NA					Spleen i	no		not appl	NA	NA	NA		NA		NA			-1.79769	111
NA	AP 231	Dr.Anant	Female	Anuradha	HbE beta	HPLC	NA	2			7.4	8	6.9	6.8	7	6.9				Deferras	15		Deferras	20						NA					Spleen i	NA		not appl	NA	NA	NA		NA		NA			-1.79769	157
NA	AP 233	Dr.Anant	Female	Anuradha	Beta tha	HPLC	NA	1			7.6	8.7	8.5	9.6	8.5	NA	Desferio	50		Deferras	20									NA					Spleen i	no		not appl	NA	NA	NA		NA		NA			-1.79769	104
NA	AP 315	Dr.Anant	Male	Anuradha	Beta tha	HPLC	NA	1			9.1	6.6	8.9	9.1	9.3	8.3	Desferio	NA												NA					Spleen i	NA		not appl	NA	NA	NA		NA		NA			-1.79769	NA
NA	AP 317	Dr.Anant	Female	Anuradha	Beta tha	Not conf	NA	1			9.8	8.8	8.1	7.6	NA	NA	Non													NA					Spleen i	NA		not appl	NA	NA	NA		NA		NA			-1.79769	NA
NA	AP 320	Dr.Anant	Male	Anuradha	Beta tha	HPLC	NA	1			7	7.8	9.4	8	NA	NA	Non													NA					Spleen i	NA		not appl	NA	NA	NA		NA		NA			-1.79769	NA
NA	AP 321	Dr.Anant	Female	Anuradha	Beta tha	HPLC	NA	1			6.3	6.3	6.1	NA	NA	NA	Non													NA					Spleen i	NA		not appl	NA	NA	NA		NA		NA			-1.79769	NA
NA	AP 002	Dr.Anant	Male	Anuradha	Beta tha	Electrop	NA	1			10.1	9.9	9.3	8.9	9.1	9.5	Desferio	50												NA					Splenect	Not appl		yes	60	NA	no		no		no			-1.79769	155
NA	AP 003	Dr.Anant	Male	Anuradha	Beta tha	Electrop	NA	1		0	9.8	7.9	10.1	8.4	8.5	9.8	Desferio	40												NA					Spleen i	NA		not appl	60	NA	no		no		no			-1.79769	160
NA	AP 005	Dr.Anant	Male	Anuradha	Beta tha	HPLC	NA	1			8.5	7.5	8.5	7.3	9.5	8.6	Desferio	50												NA					Splenect	Not appl		yes	60	NA	no		no		no			-1.79769	139
NA	AP 008	Dr.Anant	Female	Anuradha	Beta tha	HPLC	NA	1			6.3	7.5	7.1	7.9	6.9	8	Desferio	40												NA					Spleen i	NA		not appl	60	NA	no		no		no			-1.79769	136
NA	AP 010	Dr.Anant	Male	Anuradha	Beta tha	HPLC	NA	1			8.4	9.6	10	9.5	8.6	8.1	Desferio	50		Deferras	20									NA					Splenect	Not appl		yes	NA	NA	no		no		no			-1.79769	154
NA	AP 011	Dr.Anant	Male	Anuradha	Beta tha	HPLC	NA	1			8.2	7.9	8.1	8	8.3	7.8	Desferio	40		Deferras	25									NA					Spleen i	NA		not appl	NA	NA	no		no		no			-1.79769	116
NA	AP 012	Dr.Anant	Male	Anuradha	Beta tha	Electrop	NA	1			7.7	7	7	8.5	7.2	8.1	Desferio	50		Deferras	20									NA					Spleen i	no	Spleen is not enlarged by april 2013	not appl	NA	NA	no		no		no			-1.79769	137
NA	AP 029	Dr.Anant	Female	Anuradha	Beta tha	HPLC	NA	1			7.3	9.4	9.8	8.9	8.7	7.7	Desferio	50		Deferras	20									NA					Spleen i	no		not appl	60	NA	no		no		no			-1.79769	113
NA	AP 032	Dr.Anant	Female	Anuradha	Beta tha	Electrop	NA	1			8.9	8.9	9	10.1	9.2	8.1	Desferio	50												NA					Spleen i	yes	spleen13.5cm	not appl	60	NA	no		no		no			-1.79769	140
NA	AP 033	Dr.Anant	Female	Anuradha	Beta tha	HPLC	NA	1			8.6	8.3	9.3	7.5	9.1	7.9	Desferio	50		??										NA					Spleen i	NA		not appl	60	NA	no		no		no			-1.79769	128
NA	AP 034	Dr.Anant	Female	Anuradha	Beta tha	Electrop	NA	1			9.6	9.2	8	8.5	8.7	8.9	Desferio	50												NA					Spleen i	yes	spleen14.8	not appl	60	NA	no		no		no			-1.79769	150
NA	AP 036	Dr.Anant	Male	Anuradha	Beta tha	Electrop	NA	1			8.2	6.1	7.9	6.5	5.5	7.8	Desferio	54												NA					Spleen i	NA		not appl	60	NA	no		no		no			-1.79769	159
NA	AP 037	Dr.Anant	Female	Anuradha	Beta tha	Electrop	NA	1			7	9.9	7.9	8.4	7.7	8.3	Desferio	50		Deferras	20									NA					Spleen i	no	spleen9.4	not appl	60	NA	no		no		no		OS ASD	-1.79769	141
NA	AP 038	Dr.Anant	Female	Anuradha	Beta tha	Electrop	NA	1			7.2	8.9	7.6	9.3	8.7	9.4	Desferio	50		Deferras	20									NA					Spleen i	no	spleen9.5	not appl	60	NA	no		no		no		OS ASD	-1.79769	143
NA	AP 039	Dr.Anant	Male	Anuradha	Beta tha	HPLC	NA	1			7.7	8.1	7.4	8.1	5.4	7.3	Desferio	50												NA					Spleen i	yes	spleen11.7	not appl	60	NA	no		no		no			-1.79769	123
NA	AP 042	Dr.Anant	Female	Anuradha	Beta tha	HPLC	NA	1			10.4	7	6.5	10.2	7.5	8.2				Deferras	20									NA					Spleen i	NA	mild enlargement of spleen	not appl	60	NA	no		no		no			-1.79769	114
NA	AP 043	Dr.Anant	Female	Anuradha	Beta tha	HPLC	NA	1			10.5	8.4	9.4	8.3	8	10	Desferio	50		Deferras	15									NA					Spleen i	NA		not appl	60	NA	no		no		no			-1.79769	NA
NA	AP 048	Dr.Anant	Female	Anuradha	Beta tha	Electrop	NA	1			4.8	4.9	7.5	4.9	7.5	5.7				Deferras	20									NA					Spleen i	yes	spleen15	not appl	60	NA	no		no		no			-1.79769	135
NA	AP 049	Dr.Anant	Female	Anuradha	HbE beta	HPLC	NA	2			6.7	7.5	8	7.7	7.2	6.8	Non													NA					Spleen i	yes	spleen13	not appl	60	NA	no		no		no			-1.79769	154
NA	AP 052	Dr.Anant	Female	Anuradha	Beta tha	HPLC	NA	1			9.1	8.3	10	7.6	8.9	8.8	Desferio	50												NA					Spleen i	NA	spleen13.5	not appl	60	NA	no		no		no			-1.79769	127
NA	AP 058	Dr.Anant	Male	Anuradha	Beta tha	Electrop	NA	1			6.2	7.7	7.2	6.2	7.3	8.2	Desferio	60		Deferipr										NA					Spleen i	NA	Spleen 14.6cm as on 2014	not appl	60	NA	no		no		no			-1.79769	138
NA	AP 063	Dr.Anant	Female	Anuradha	Beta tha	Electrop	NA	1			7.8	8.5	9.1	7.2	9.6	8.2	Desferio	50		Deferras	25									NA					Spleen i	NA		not appl	60	NA	no		no		no			-1.79769	137
NA	AP 066	Dr.Anant	Female	Anuradha	Beta tha	HPLC	NA	1			8	7.7	7.4	8.7	7.7	9.2	Desferio	50												NA					Spleen i	no	spleen8.1	not appl	60	NA	no		no		no			-1.79769	140
NA	AP 067	Dr.Anant	Female	Anuradha	Beta tha	Electrop	NA	1			5.9	5.1	6.6	6.1	5.9	4.9				Deferras	20									NA					Spleen i	yes	spleen16.5	not appl	60	NA	no		no		no			-1.79769	141
NA	AP 069	Dr.Anant	Female	Anuradha	Beta tha	HPLC	NA	1			7	6.5	6.6	6.7	9.2	9	Desferio	40		Deferras	20									NA					Spleen i	NA		not appl	60	NA	no		no		no			-1.79769	133
NA	AP 071	Dr.Anant	Male	Anuradha	Beta tha	Electrop	NA	1			8	7.4	8.7	7.9	8.9	8	Desferio	50												NA					Splenect	Not appl		yes	60	NA	no		no		no		Frequent atrial ectopics. Baseline sinus rhythm. Continue metaprolol	-1.79769	157
NA	AP 072	Dr.Anant	Male	Anuradha	Beta tha	Electrop	NA	1			8.1	8.3	8.3	8.3	8.3	8.5	Desferio	50		Deferras	20									NA					Splenect	Not appl		yes	60	NA	no		no		no			-1.79769	144
NA	AP 073	Dr.Anant	Male	Anuradha	Beta tha	Electrop	NA	1			7.4	8.8	7.7	8.2	9.4	9	Desferio	30		Deferras	20									NA					Spleen i	NA		not appl	60	NA	no		no		no		myxomatous MVP	-1.79769	153
NA	AP 074	Dr.Anant	Male	Anuradha	Beta tha	Electrop	NA	1			8.7	5.8	7.8	8	6.9	8.5	Desferio	50												NA					Spleen i	no		not appl	60	NA	no		no		no			-1.79769	NA
NA	AP 076	Dr.Anant	Male	Anuradha	Beta tha	Electrop	NA	1			5.8	5.9	5.9	6.5	9.5	8.7	Desferio	48												NA					Spleen i	yes	spleen11	not appl	60	NA	no		no		no			-1.79769	136
NA	AP 077	Dr.Anant	Male	Anuradha	Beta tha	Electrop	NA	1			10.5	9.3	9.9	7	7.1	9.3	Desferio	50		Deferras	10									NA					Splenect	Not appl		yes	60	NA	no		no		no			-1.79769	152
NA	AP 078	Dr.Anant	Female	Anuradha	Beta tha	HPLC	NA	1			8.2	7	7.8	8.9	7.8	8.9	Desferio	50												NA					Spleen i	no	-	not appl	60	NA	no		no		no			-1.79769	117
NA	AP 081	Dr.Anant	Male	Anuradha	Beta tha	Not conf	NA	1			7.6	8.2	7.1	7.6	9.4	7.2	Desferio	40												NA					Spleen i	no		not appl	60	NA	no		no		no			-1.79769	128
NA	AP 082	Dr.Anant	Male	Anuradha	Beta tha	Electrop	NA	1			8.1	6.7	7.8	7.1	7.2	6.9	Desferio	40												NA					Spleen i	no		not appl	60	NA	no		no		no			-1.79769	146
NA	AP 084	Dr.Anant	Female	Anuradha	Beta tha	Electrop	NA	1			7.6	8.5	10.1	6.2	8	9.6				Deferras	12									NA					Spleen i	NA		not appl	60	NA	no		no		no			-1.79769	136
NA	AP 087	Dr.Anant	Male	Anuradha	Beta tha	HPLC	NA	1			8.2	8.1	9.6	8.1	8.1	NA	Desferio	50												NA					Spleen i	yes	spleen11.8	not appl	60	NA	no		no		no			-1.79769	136
NA	AP 089	Dr.Anant	Female	Anuradha	Beta tha	HPLC	NA	1			7.4	7.7	8.3	7.6	7.7	9.3	Desferio	50					Deferras		Other					NA					Spleen i	NA	spleen8.3cm	not appl	60	NA	no		no		no			-1.79769	110
NA	AP 097	Dr.Anant	Female	Anuradha	Beta tha	HPLC	NA	1			8.4	8.4	9.4	8.2	7.7	8	Desferio	30		Deferras	14		Desferio		Another					NA					Spleen i	no		not appl	60	NA	no		no		no			-1.79769	136
NA	AP 098	Dr.Anant	Female	Anuradha	Beta tha	Electrop	NA	1			7.3	8.6	10.5	8.2	9.9	8.3	Desferio	50		Deferras	20									NA					Spleen i	yes	spleen15	not appl	60	NA	no		no		no			-1.79769	144
NA	AP 099	Dr.Anant	Female	Anuradha	Beta tha	Electrop	NA	1			7.1	9.2	6.8	8.9	9.1	8.1	Desferio	50		Deferras	15									NA					Spleen i	NA		not appl	60	NA	no		no		no			-1.79769	144
NA	AP 105	Dr.Anant	Male	Anuradha	Beta tha	Electrop	NA	1			8.7	8.8	8.9	8.1	8.5	8.1	Desferio	55		Deferras	20									NA					Spleen i	yes	spleen22-3-13	not appl	60	NA	no		no		no			-1.79769	143
NA	AP 111	Dr.Anant	Male	Anuradha	Beta tha	Electrop	NA	1			6.5	7.5	6.6	8	7.9	6.6	Desferio	50												NA					Spleen i	no	Spleen 15cm as on 2015	not appl	60	NA	no		no		no			-1.79769	133
NA	AP 122	Dr.Anant	Male	Anuradha	Beta tha	Electrop	NA	1			8.5	7.2	8.5	7.9	9.4	7.5	Desferio	52		Deferras	20									NA					Spleen i	NA	spleen 9cm	not appl	60	NA	no		no		no			-1.79769	139
NA	AP 125	Dr.Anant	Female	Anuradha	Beta tha	Electrop	NA	1			9.3	7.8	9.4	7.3	8.8	8.2	Desferio	50					Deferras	40	Other	Increased liver enzymes				NA					Spleen i	no		not appl	NA	NA	no		no		no			-1.79769	151
NA	AP 135	Dr.Anant	Male	Anuradha	Beta tha	HPLC	NA	1			8	8	8.1	7.8	9.3	8.5				Deferras	20									NA					Spleen i	NA		not appl	60	NA	no		no		no			-1.79769	121
NA	AP 147	Dr.Anant	Female	Anuradha	Beta tha	Electrop	NA	1			10.3	8.6	9.7	8.6	7.5	9.4	Desferio	50		Deferras	40									NA					Spleen i	no		not appl	60	NA	no		no		no			-1.79769	150
NA	AP 152	Dr.Anant	Male	Anuradha	Beta tha	HPLC	NA	1			7	7.6	7.1	7.8	8	6.7	Desferio	50		Deferras	40									NA					Spleen i	NA	spleen 13cm	not appl	60	NA	no		no		no			-1.79769	126
NA	AP 156	Dr.Anant	Male	Anuradha	HbE beta	Electrop	NA	2			6.1	6.9	6.6	5.8	6	6.3	Desferio	50		Deferras	15									NA					Spleen i	yes	spleen13cm	not appl	60	NA	no		no		no			-1.79769	152
NA	AP 167	Dr.Anant	Female	Anuradha	Beta tha	HPLC	NA	1			8.4	9	7.8	7.3	10.5	8.2	Desferio	50												NA					Spleen i	NA	spleen7.4cm	not appl	60	NA	no		no		no			-1.79769	120
NA	AP 173	Dr.Anant	Female	Anuradha	Beta tha	Electrop	NA	1			10.1	7.8	7.8	8.7	7.4	10.2	Desferio	50		Deferras	30		Deferipr		Other	Joint pain				NA					Spleen i	NA		not appl	60	NA	no		no		no			-1.79769	156
NA	AP 177	Dr.Anant	Female	Anuradha	Beta tha	HPLC	NA	1			7.5	8	6.5	5.4	8	9				Deferras	20									NA					Spleen i	NA	spleen10cm	not appl	60	NA	no		no		no			-1.79769	124
NA	AP 213	Dr.Anant	Female	Anuradha	Beta tha	HPLC	NA	1			8.4	9.2	7.7	8.6	7.2	7.6														NA									NA	NA	no		no		no			-1.79769	101
NA	AP 221	Dr.Anant	Male	Anuradha	Beta tha	HPLC	NA	1			8.8	6.8	7.6	8.9	9.2	5.5	Desferio													NA					Spleen i	NA	spleen 8.4cm	not appl	60	NA	no		no		no			-1.79769	101
NA	AP 223	Dr.Anant	Female	Anuradha	Beta tha	HPLC	NA	1			8.1	7.7	9	8.6	8.7	8	Desferio			Deferras	10									NA					Spleen i	NA	BPD 7.2cm	not appl	60	NA	no		no		no			-1.79769	99
NA	AP 226	Dr.Anant	Male	Anuradha	HbE beta	Electrop	NA	1			5.2	6.6	5.4	6.1	6.1	5.4				Deferras	20									NA					Spleen i	no	Spleen is 4cm as on 2015 Jan	not appl	60	NA	no		no		no			-1.79769	104
NA	AP 227	Dr.Anant	Male	Anuradha	Beta tha	HPLC	NA	1			8.4	9.5	8.5	9.1	8.6	8	Desferio			Deferras	20									NA					Spleen i	NA		not appl	60	NA	no		no		no			-1.79769	106
NA	AP 245	Dr.Anant	Female	Anuradha	Beta tha	HPLC	NA	1			8.4	7.8	8.2	7.1	7.3	9	Desferio	37.5		Deferras	20									NA					Spleen i	no	spleen10cm	not appl	60	NA	no		no		no			-1.79769	114
NA	AP 281	Dr.Anant	Male	Anuradha	Beta tha	HPLC	NA	1			7.6	7	7.9	9.2	6	8.4	Desferio	50		Deferras	10									NA					Spleen i	no		not appl	60	NA	no		no		no			-1.79769	86
NA	AP 285	Dr.Anant	Male	Anuradha	Beta tha	HPLC	NA	1			7.3	8.3	9.1	9.2	8.6	10.3	Desferio	50												NA					Spleen i	no		not appl	60	NA	no		no		no			-1.79769	92
NA	AP 291	Dr.Anant	Male	Anuradha	Beta tha	HPLC	NA	1			7.1	8.3	7.6	9.3	7.4	9.1	Desferio	50												NA					Spleen i	no		not appl	60	NA	no		no		no			-1.79769	NA
NA	AP 304	Dr.Anant	Male	Anuradha	Beta tha	HPLC	NA	1			8.2	9.2	9.8	8.2	10.2	9.7	Desferio			Deferras	10									NA					Spleen i	no		not appl	60	NA	no		no		no			-1.79769	84
NA	AP 019	Dr.Anant	Female	Anuradha	Beta tha	?	NA	1			10.7	7.6	9.4	8.7	8.7	9.3	Desferio	50		Deferras	20									NA					Splenect	Not appl		yes	50	NA	no		yes		yes			-1.79769	152
NA	AP 085	Dr.Anant	Male	Anuradha	Beta tha	Electrop	NA	1			5.5	7.8	8	8.2	6.5	6.8	Desferio	52												NA					Spleen i	yes	spleen9.5	not appl	60	NA	no		yes	myxomatous CMP	no		trivial MR	-1.79769	124
NA	AP 092	Dr.Anant	Male	Anuradha	Beta tha	Electrop	NA	1			6.9	7.6	7.7	6.7	8.2	9.1	Desferio	43		Deferras	26									NA					Spleen i	yes	spleen17	not appl	55	NA	no		yes	early dilated CMP	no		mycardial Hypertrophied,LV mildly dilated	-1.79769	151
NA	AP 191	Dr.Anant	Female	Anuradha	HbE beta	Electrop	NA	1			6.2	8.5	4.7	5.3	6.9	7.5	Desferio	50		Deferras	20									NA					Spleen i	yes	18cm as on April 2015	not appl	50	NA	no		yes		no		early dilated cardiomyopathy	-1.79769	148
NA	AP 013	Dr.Anant	Female	Anuradha	Beta tha	HPLC	NA	1			9	7.3	10.4	8.2	6.4	9.5	Desferio	50		Deferras	20									NA					Spleen i	no		not appl	60	NA	no		no		no			-1.79769	116
NA	AP 018	Dr.Anant	Male	Anuradha	HbE beta	HPLC	NA	2			6.5	6.3	6.9	6.2	7.9	6.2				Deferras	20									NA					Splenect	Not appl		yes	NA	NA	no		no		no			-1.79769	163
NA	AP 023	Dr.Anant	Male	Anuradha	Beta tha	?	NA	1			8.3	7.5	8.3	7.4	6.7	7.4	Desferio	50												NA					Spleen i	no	no hepatospenomegaly as in 15.06.2015	not appl	NA	NA	no		no		no			-1.79769	133
NA	AP 027	Dr.Anant	Male	Anuradha	Beta tha	Electrop	NA	1			7.9	9.1	8.1	9.5	8.6	8.3				Deferras	25									NA					Splenect	Not appl		yes	NA	NA	no		no		no			-1.79769	157
NA	AP 028	Dr.Anant	Male	Anuradha	HbE beta	Electrop	NA	2			6.9	5	7.5	6	8.3	5.1				Deferras	15									NA					Splenect	Not appl		yes	NA	NA	no		no		no			-1.79769	152
NA	AP 030	Dr.Anant	Male	Anuradha	Beta tha	?	NA	1			8.7	7.4	7.4	8.6	8.8	7.3	Desferio	50												NA					Spleen i	NA	Spleen 11cm as on 01.03.2013	not appl	NA	NA	no		no		no			-1.79769	137
NA	AP 086	Dr.Anant	Male	Anuradha	Beta tha	Electrop	NA	1			7.6	9.2	8.2	9.3	7.7	9.2	Desferio	50		Deferras	20									NA					Spleen i	yes	Spleen is 10.6cm as on 04.04.2013	not appl	NA	NA	no		no		no			-1.79769	156
NA	AP 095	Dr.Anant	Male	Anuradha	Beta tha	Electrop	NA	1			8.1	9	8.4	8	9.3	8				Deferras	25		Desferio		Another					NA					Spleen i	no		not appl	NA	NA	no		no		no			-1.79769	157
NA	AP 101	Dr.Anant	Male	Anuradha	Beta tha	Electrop	NA	1			8.1	9	6.8	8	7.4	8.9	Desferio	40					Deferras	20	Other	increased liver enzymes				NA					Spleen i	no	No splenomegaly	not appl	NA	NA	no		no		no			-1.79769	134
NA	AP 107	Dr.Anant	Male	Anuradha	Beta tha	Not conf	NA	1			7.9	NA	NA	NA	NA	NA														NA									NA	NA	no		no		no			-1.79769	NA
NA	AP 110	Dr.Anant	Female	Anuradha	Beta tha	Electrop	NA	1			8.6	7.3	7.8	9.3	7.1	9.4	Desferio	50		Deferras	30									NA					Spleen i	NA		not appl	NA	NA	no		no		no			-1.79769	141
NA	AP 113	Dr.Anant	Male	Anuradha	HbE beta	Electrop	NA	2			5.1	7.3	5.9	6.5	5.4	7.1	Desferio	50												NA					Splenect	Not appl		yes	NA	NA	no		no		no			-1.79769	148
NA	AP 119	Dr.Anant	Male	Anuradha	HbE beta	Electrop	NA	2			11.6	12.9	10.7	8	11	10.5														NA					Spleen i	no		not appl	NA	NA	no		no		no			-1.79769	168
NA	AP 123	Dr.Anant	Female	Anuradha	HbE beta	Not conf	NA	2			6.8	7.2	7.8	8.2	6.9	6.7														NA					Spleen i	NA	Spleen 13.2 x 5.9 cm as on April 2013	not appl	NA	NA	no		no		no			-1.79769	154
NA	AP 139	Dr.Anant	Male	Anuradha	Beta tha	HPLC	NA	1			7.6	8.2	7.6	8	9.5	7.4	Desferio	50		Deferras	20									NA					Spleen i	NA	Spleen 11cm as on Feb 2014	not appl	NA	NA	no		no		no			-1.79769	128
NA	AP 142	Dr.Anant	Female	Anuradha	Beta tha	Electrop	NA	1			8.9	6.4	8.2	8.5	7	9.5	Desferio	50		Deferras	20									NA					Splenect	Not appl		yes	60	?	no		no		no		Mild LV dysfunction	-1.79769	153
NA	AP 145	Dr.Anant	Male	Anuradha	Beta tha	HPLC	NA	1			6.9	6.5	7	8.1	8.2	8.5	Desferio	50					Deferras	25	Reasons					NA					Spleen i	NA		not appl	NA	NA	no		no		no			-1.79769	120
NA	AP 148	Dr.Anant	Female	Anuradha	HbE beta	Electrop	NA	2			7.2	6.1	5.9	6.4	6.8	6	Desferio	50												NA					Splenect	Not appl		yes	NA	NA	no		no		no			-1.79769	143
NA	AP 149	Dr.Anant	Female	Anuradha	HbE beta	Electrop	NA	2			5.3	4.6	5.1	5.9	5.6	4.9	Desferio	50					Deferras	10	Reasons					NA					Spleen i	yes	Spleen 22 x 8.2 cm as on April 2013	not appl	NA	NA	no		no		no			-1.79769	150
NA	AP 154	Dr.Anant	Female	Anuradha	Beta tha	HPLC	NA	1			8.7	9.2	8.5	8.7	8.8	10.8	Desferio	50		Deferras	20									NA					Spleen i	NA	12.4 cm as on April 2015	not appl	60	NA	no		no		no			-1.79769	118
NA	AP 163	Dr.Anant	Male	Anuradha	HbE beta	Electrop	NA	1			7.3	7.3	8.5	6.9	7	7.9	Desferio	50												NA					Spleen i	NA	14 cm as on Feb 2015	not appl	60		no		no		no			-1.79769	134
NA	AP 164	Dr.Anant	Male	Anuradha	Beta tha	Electrop	NA	1			7	7.5	7.5	6.4	8.6	8.1	Desferio	50												NA					Spleen i	NA		not appl	NA	NA	no		no		no			-1.79769	146
NA	AP 168	Dr.Anant	Female	Anuradha	Beta tha	HPLC	NA	NA			8.7	9.6	8.4	7	9.2	9.3	Desferio	50		Deferras	30									NA					Spleen i	NA		not appl	NA	NA	no		no		no			-1.79769	125
NA	AP 169	Dr.Anant	Female	Anuradha	HbE beta	Electrop	NA	2			6.6	5.6	7	5.7	5.7	6				Deferras	20									NA					Splenect	Not appl		yes	NA	NA	no		no		no			-1.79769	145
NA	AP 171	Dr.Anant	Male	Anuradha	HbE beta	Electrop	NA	2			7.7	7	7.6	8.6	7.2	8.2				Deferras	20									NA					Spleen i	NA		not appl	NA	NA	no		no		no			-1.79769	156
NA	AP 174	Dr.Anant	Female	Anuradha	Beta tha	HPLC	NA	1			9.1	8.4	7.2	7.9	8.1	7.9				Deferras	20									NA					Spleen i	NA	mild hepatomegaly as on march	not appl	NA	NA	no		no		no			-1.79769	127
NA	AP 176	Dr.Anant	Female	Anuradha	Beta tha	HPLC	NA	NA			8.4	8.4	8.8	9.6	7.8	9.6	Desferio	50		Deferras	30									NA					Spleen i	NA	7.5cm	not appl	NA	NA	no		no		no			-1.79769	107
NA	AP 178	Dr.Anant	Male	Anuradha	HbE beta	Electrop	NA	2			6.2	6.2	6.7	7.7	8.2	6.7	Desferio	50		Deferras	20									NA					Spleen i	NA	?	not appl	NA	NA	no		no		no			-1.79769	165
NA	AP 179	Dr.Anant	Male	Anuradha	HbE beta	HPLC	NA	2			5.6	5.7	5.1	6.3	6.1	7.2				Deferras	20									NA					Spleen i	NA		not appl	NA	NA	no		no		no			-1.79769	118
NA	AP 180	Dr.Anant	Female	Anuradha	HbE beta	HPLC	NA	1			6.8	4.1	3	6.9	5.4	5.3				Deferras	20									NA					Spleen i	NA	splenomegaly with mild hepatomegaly as on 14.05.2013	not appl	NA	NA	no		no		no			-1.79769	104
NA	AP 182	Dr.Anant	Female	Anuradha	Beta tha	HPLC	NA	1			6	6.6	6	6.3	5.3	6.1				Deferras	25									NA					Spleen i	NA	13.5 cm	not appl	NA	NA	no		no		no			-1.79769	145
NA	AP 184	Dr.Anant	Female	Anuradha	Beta tha	HPLC	NA	1			8.1	8.7	8.7	6.4	7.5	7.6	Desferio	50												NA					Spleen i	NA		not appl	NA	NA	no		no		no			-1.79769	106
NA	AP 185	Dr.Anant	Female	Anuradha	Beta tha	HPLC	NA	1			7.7	9.3	8.2	8.7	7.9	9	Desferio	50		Deferras	20									NA					Spleen i	NA	8.5 cm as on	not appl	NA	NA	no		no		no			-1.79769	112
NA	AP 188	Dr.Anant	Male	Anuradha	HbE beta	HPLC	NA	2			5.9	6.3	5.4	5.5	7	5.8														NA					Spleen i	NA		not appl	NA	NA	no		no		no			-1.79769	80
NA	AP 189	Dr.Anant	Female	Anuradha	HbE beta	HPLC	NA	1			7	6.1	6.2	7.6	6.3	6.6	Desferio	40												NA					Spleen i	NA		not appl	NA	NA	no		no		no			-1.79769	125
NA	AP 190	Dr.Anant	Female	Anuradha	HbE beta	Electrop	NA	1			5.9	6.2	6	6.6	8.4	5.7	Desferio	50		Deferras	20									NA					Spleen i	NA		not appl	NA	NA	no		no		no			-1.79769	149
NA	AP 192	Dr.Anant	Male	Anuradha	HbE beta	Electrop	NA	2			7	6.1	7.5	7.1	6.5	7														NA					Spleen i	NA		not appl	NA	NA	no		no		no			-1.79769	138
NA	AP 193	Dr.Anant	Male	Anuradha	HbE beta	HPLC	NA	1			7	5.9	7.2	8	5.5	6.2	Desferio	50												NA					Splenect	Not appl		yes	NA	NA	no		no		no			-1.79769	163
NA	AP 194	Dr.Anant	Female	Anuradha	Beta tha	HPLC	NA	1			8.4	9.3	8.3	8.7	9.8	8	Desferio	50		Deferras	30									NA					Spleen i	NA	6.7cm as on Feb 2015	not appl	NA	NA	no		no		no			-1.79769	106
NA	AP 195	Dr.Anant	Female	Anuradha	HbE beta	HPLC	NA	1			6.7	7.1	7	6.3	8.6	6.7	Desferio	25		Deferras	10									NA					Spleen i	no		not appl	NA	NA	no		no		no			-1.79769	153
NA	AP 197	Dr.Anant	Male	Anuradha	HbE beta	HPLC	NA	1			6.1	6.1	6.1	5.3	6.1	5.6	Desferio	50		Deferras	20									NA					Spleen i	NA		not appl	NA	NA	no		no		no			-1.79769	113
NA	AP 199	Dr.Anant	Female	Anuradha	HbE beta	Electrop	NA	NA			10	9.7	9.8	9.6	9.3	9.9														NA					Spleen i	NA	2 cm as on June	not appl	NA	NA	no		no		no			-1.79769	151
NA	AP 200	Dr.Anant	Female	Anuradha	HbE beta	Electrop	NA	1			6.1	5.9	6.6	7.4	6.1	6.1				Deferras	20									NA					Spleen i	NA	16cm	not appl	NA	NA	no		no		no			-1.79769	147
NA	AP 202	Dr.Anant	Female	Anuradha	Beta tha	HPLC	NA	2			6.6	5.6	5.7	7.7	6.2	6.7														NA					Spleen i	NA		not appl	NA	NA	no		no		no			-1.79769	147
NA	AP 203	Dr.Anant	Male	Anuradha	HbE beta	HPLC	NA	2			7.8	6.5	5.7	7	6.9	6.3	Desferio	50												NA					Spleen i	NA	9.5cm as on Sep 2014	not appl	NA	NA	no		no		no			-1.79769	NA
NA	AP 204	Dr.Anant	Male	Anuradha	HbE beta	HPLC	NA	2			6.1	6.6	6.8	6.3	7.2	6.7														NA					Spleen i	NA	11.4cm as on April 2015	not appl	NA	NA	no		no		no			-1.79769	140
NA	AP 206	Dr.Anant	Female	Anuradha	Sickle b	HPLC	NA	1			5	4.6	5.7	6.6	4.4	4.6				Deferras	400/16		Desferio	20						NA					Spleen i	NA		not appl	NA	NA	no		no		no			-1.79769	120
NA	AP 207	Dr.Anant	Male	Anuradha	Beta tha	HPLC	NA	1			8.8	8.4	7.5	7.8	7.8	7.3	Desferio	50		Deferras	20									NA					Spleen i	NA	7cm as on Feb 2015	not appl	NA	NA	no		no		no			-1.79769	111
NA	AP 208	Dr.Anant	Male	Anuradha	HbE beta	HPLC	NA	1	2013		5.2	6.5	4.8	6.6	5.7	6.3	Desferio	50		Deferras	20									NA					Spleen i	NA		not appl	NA	NA	no		no		no			-1.79769	112
NA	AP 211	Dr.Anant	Male	Anuradha	Sickle b	?	NA	NA			7.2	6.1	7.6	7.9	7.6	6.5														NA									NA	NA	no		no		no			-1.79769	NA
NA	AP 212	Dr.Anant	Male	Anuradha	HbE beta	HPLC	NA	2			8.3	9.2	9.7	9.7	9	8.4														NA					Spleen i	NA		not appl	NA	NA	no		no		no			-1.79769	163
NA	AP 215	Dr.Anant	Female	Anuradha	Beta tha	HPLC	NA	1			7.7	6.6	8.2	9.3	6.9	7.1	Desferio	50		Deferras	20									NA					Spleen i	NA	Spleen is 8cm as on may 2013	not appl	NA	NA	no		no		no			-1.79769	108
NA	AP 216	Dr.Anant	Male	Anuradha	Beta tha	HPLC	NA	1	2011		8.1	8.8	8.3	9.5	7.6	7.8	Desferio	50					Deferras	20	Other	Increase liver enzymes				NA					Spleen i	NA		not appl	NA	NA	no		no		no			-1.79769	102
NA	AP 217	Dr.Anant	Male	Anuradha	HbE beta	HPLC	NA	2			5.9	5.9	6.7	4.8	6.6	6														NA					Spleen i	NA		not appl	NA	NA	no		no		no			-1.79769	114
NA	AP 220	Dr.Anant	Female	Anuradha	Beta tha	HPLC	NA	1			9	7.8	9.1	8.3	9.6	6.6	Desferio	50		Deferras	20									NA					Spleen i	no		not appl	NA	NA	no		no		no			-1.79769	92
NA	AP 224	Dr.Anant	Male	Anuradha	Beta tha	HPLC	NA	1			NA	NA	NA	NA	NA	NA														NA									NA	NA	no		no		no			-1.79769	NA
NA	AP 225	Dr.Anant	Female	Anuradha	Sickle b	HPLC	NA	NA			7.3	7.2	7.2	9.4	7.2	7.8														NA					Spleen i	NA		not appl	NA	NA	no		no		no			-1.79769	155
NA	AP 228	Dr.Anant	Male	Anuradha	Sickle b	HPLC	NA	NA			7.3	8	8.2	8.7	7.4	5.5														NA									NA	NA	no		no		no			-1.79769	NA
NA	AP 229	Dr.Anant	Female	Anuradha	Beta tha	HPLC	NA	1			9.3	7.9	8.4	8.3	7.8	7.1	Desferio			Deferras	15									NA					Spleen i	NA		not appl	NA	NA	no		no		no			-1.79769	105
NA	AP 230	Dr.Anant	Male	Anuradha	HbE beta	HPLC	NA	2			5.1	5.9	7.1	6	3.3	5.3	Desferio			Deferras	20									NA					Spleen i	NA		not appl	NA	NA	no		no		no			-1.79769	135
NA	AP 236	Dr.Anant	Female	Anuradha	HbE beta	Electrop	NA	2			6.6	6.3	6	6.5	6.8	6.7														NA					Spleen i	NA	9.3cm as on Oct 2014	not appl	NA	NA	no		no		no			-1.79769	125
NA	AP 244	Dr.Anant	Female	Anuradha	HbE beta	HPLC	NA	2			6.8	8.1	5.8	6.7	7.5	6.6														NA					Spleen i	NA		not appl	NA	NA	no		no		no			-1.79769	130
NA	AP 246	Dr.Anant	Female	Anuradha	HbE beta	HPLC	NA	2			6.9	4.8	7.7	7.5	7	7.2														NA					Spleen i	NA	Spleen is 9.8 cm BPD as on June 2013	not appl	NA	NA	no		no		no			-1.79769	116
NA	AP 247	Dr.Anant	Female	Anuradha	Beta tha	HPLC	NA	1			8.5	8.3	9.3	8.8	8.8	7.8	Desferio	50		Deferras	20									NA					Spleen i	no	spleen not enlarged as on march 2013	not appl	NA	NA	no		no		no			-1.79769	99
NA	AP 248	Dr.Anant	Male	Anuradha	Beta tha	HPLC	NA	1	2010		NA	NA	NA	NA	NA	NA														NA									NA	NA	no		no		no			-1.79769	NA
NA	AP 249	Dr.Anant	Female	Anuradha	HbE beta	HPLC	NA	2			6.7	7.1	8.2	8.6	NA	NA														NA					Spleen i	NA		not appl	NA	NA	no		no		no			-1.79769	160
NA	AP 251	Dr.Anant	Male	Anuradha	Beta tha	HPLC	NA	1	2013		8.4	8.5	7.4	7.8	8.3	8	Desferio	50	1726	Deferras	20	1045								NA					Spleen i	NA		not appl	NA	NA	no		no		no			-1.79769	92
NA	AP 252	Dr.Anant	Female	Anuradha	Beta tha	HPLC	NA	1	2015		6	5.5	7.1	5.9	5.6	6.4	Desferio	50		Deferras	20									NA					Spleen i	NA		not appl	NA	NA	no		no		no			-1.79769	125
NA	AP 254	Dr.Anant	Male	Anuradha	Beta tha	Electrop	NA	NA			NA	NA	NA	NA	NA	NA														NA									NA	NA	no		no		no			-1.79769	NA
NA	AP 255	Dr.Anant	Female	Anuradha	HbE beta	HPLC	NA	NA			NA	NA	NA	NA	NA	NA														NA									NA	NA	no		no		no			-1.79769	NA
NA	AP 256	Dr.Anant	Male	Anuradha	Sickle b	HPLC	NA	2			4.9	4.6	7.5	6.5	5.1	4.3														NA					Spleen i	NA		not appl	NA	NA	no		no		no			-1.79769	105
NA	AP 260	Dr.Anant	Male	Anuradha	Beta tha	HPLC	NA	1	2013		7.1	7.7	8.7	9.1	8.2	9.5	Desferio	50	1248											NA					Spleen i	NA	Spleen 6.5 cm BPD as on May 2014	not appl	NA	NA	no		no		no			-1.79769	87
NA	AP 261	Dr.Anant	Female	Anuradha	HbE beta	HPLC	NA	2			7.6	7.4	7.1	7.4	8.2	7.2														NA									NA	NA	no		no		no			-1.79769	153
NA	AP 262	Dr.Anant	Male	Anuradha	HbE beta	HPLC	NA	NA			9.5	8.9	9.9	9.4	9	9.2														NA					Spleen i	NA		not appl	NA	NA	no		no		no			-1.79769	95
NA	AP 263	Dr.Anant	Male	Anuradha			NA	NA			6.6	6.2	6.6	7.1	6.4	7.5														NA									NA	NA	no		no		no			-1.79769	125
NA	AP 264	Dr.Anant	Male	Anuradha			NA	NA			7.2	7.7	NA	NA	NA	NA														NA									NA	NA	no		no		no			-1.79769	NA
NA	AP 265	Dr.Anant	Male	Anuradha	Beta tha	HPLC	NA	1			7.7	10.5	10	9.1	NA	NA	Desferio	50		Deferras	20									NA					Spleen i	NA		not appl	NA	NA	no		no		no			-1.79769	92
NA	AP 267	Dr.Anant	Female	Anuradha	Beta tha	HPLC	NA	1	2013		8.7	10.2	9.7	9	8.5	8.1	Desferio	50	1361	Deferras	20	1377								NA					Spleen i	NA		not appl	NA	NA	no		no		no			-1.79769	86
NA	AP 268	Dr.Anant	Female	Anuradha	HbE beta	HPLC	NA	2			5.8	6.5	6.1	5.4	6.2	NA	Desferio	50	1469											NA					Spleen i	NA		not appl	NA	NA	no		no		no			-1.79769	119
NA	AP 269	Dr.Anant	Male	Anuradha	Beta tha	HPLC	NA	1			8.8	7.1	8.1	7.7	8.3	9.5	Desferio	50												NA					Spleen i	no		not appl	NA	NA	no		no		no			-1.79769	NA
NA	AP 272	Dr.Anant	Male	Anuradha	HbE beta	HPLC	NA	2			6.2	6.3	6.2	7.6	6.4	6.2														NA					Spleen i	NA		not appl	NA	NA	no		no		no			-1.79769	121
NA	AP 273	Dr.Anant	Female	Anuradha			NA	NA			NA	NA	NA	NA	NA	NA														NA									NA	NA	no		no		no			-1.79769	NA
NA	AP 274	Dr.Anant	Male	Anuradha			NA	NA			NA	NA	NA	NA	NA	NA														NA									NA	NA	no		no		no			-1.79769	NA
NA	AP 275	Dr.Anant	Female	Anuradha	Beta tha	HPLC	NA	1	2013		8.4	8.3	8.1	8.1	9	6.9	Desferio	50												NA					Spleen i	NA		not appl	NA	NA	no		no		no			-1.79769	NA
NA	AP 276	Dr.Anant	Female	Anuradha	Beta tha	HPLC	NA	1	2013		8.2	7.9	7.9	8.1	9.3	9.1	Desferio	50					Desferio	10	Other	Increase SGPT				NA					Spleen i	NA		not appl	NA	NA	no		no		no			-1.79769	98
NA	AP 278	Dr.Anant	Female	Anuradha	HbE beta	HPLC	NA	1	2013		5	4.6	6.2	4.9	6.6	5.5	Desferio	50	1930											NA									60		no		no		no		VSD	-1.79769	93
NA	AP 279	Dr.Anant	Female	Anuradha			NA	NA			NA	NA	NA	NA	NA	NA														NA									NA	NA	no		no		no			-1.79769	NA
NA	AP 280	Dr.Anant	Female	Anuradha	Beta tha	HPLC	NA	2			7.4	8	7	8.1	7.9	7.6														NA									NA	NA	no		no		no			-1.79769	104
NA	AP 284	Dr.Anant	Female	Anuradha			NA	NA			NA	NA	NA	NA	NA	NA														NA									NA	NA	no		no		no			-1.79769	NA
NA	AP 286	Dr.Anant	Male	Anuradha	Beta tha	Electrop	NA	2			5.7	6.2	6.1	6	7.2	5.4														NA					Spleen i	NA		not appl	NA	NA	no		no		no			-1.79769	120
NA	AP 287	Dr.Anant	Female	Anuradha			NA	NA			NA	NA	NA	NA	NA	NA														NA									NA	NA	no		no		no			-1.79769	NA
NA	AP 288	Dr.Anant	Female	Anuradha			NA	NA			NA	NA	NA	NA	NA	NA														NA									NA	NA	no		no		no			-1.79769	NA
NA	AP 290	Dr.Anant	Male	Anuradha	Beta tha	HPLC	NA	1			9.7	9.6	7	7.8	8	9	Desferio	50												NA					Spleen i	no		not appl	NA	NA	no		no		no			-1.79769	NA
NA	AP 293	Dr.Anant	Female	Anuradha	Beta tha	HPLC	NA	1	2014		9.5	8.8	9.5	7.9	9.5	8.8	Desferio	50												NA					Spleen i	no		not appl	NA	NA	no		no		no			-1.79769	NA
NA	AP 294	Dr.Anant	Male	Anuradha	HbE beta	HPLC	NA	2			6.4	5.2	5	7.3	6.1	6.2														NA					Spleen i	NA		not appl	NA	NA	no		no		no			-1.79769	NA
NA	AP 296	Dr.Anant	Male	Anuradha			NA	NA			NA	NA	NA	NA	NA	NA														NA									NA	NA	no		no		no			-1.79769	NA
NA	AP 297	Dr.Anant	Male	Anuradha			NA	NA			NA	NA	NA	NA	NA	NA														NA									NA	NA	no		no		no			-1.79769	NA
NA	AP 298	Dr.Anant	Female	Anuradha			NA	NA			NA	NA	NA	NA	NA	NA														NA									NA	NA	no		no		no			-1.79769	NA
NA	AP 299	Dr.Anant	Male	Anuradha			NA	NA			NA	NA	NA	NA	NA	NA														NA									NA	NA	no		no		no			-1.79769	NA
NA	AP 300	Dr.Anant	Female	Anuradha			NA	NA			NA	NA	NA	NA	NA	NA														NA									NA	NA	no		no		no			-1.79769	NA
NA	AP 301	Dr.Anant	Female	Anuradha			NA	NA			NA	NA	NA	NA	NA	NA														NA									NA	NA	no		no		no			-1.79769	NA
NA	AP 302	Dr.Anant	Male	Anuradha	Beta tha	HPLC	NA	NA			NA	NA	NA	NA	NA	NA														NA									NA	NA	no		no		no			-1.79769	NA
NA	AP 305	Dr.Anant	Female	Anuradha	Beta tha	HPLC	NA	1	2014		7.1	9.1	8.6	7.6	9.2	9.3	Desferio	50												NA					Spleen i	no		not appl	NA	NA	no		no		no			-1.79769	NA
NA	AP 306	Dr.Anant	Male	Anuradha			NA	NA			NA	NA	NA	NA	NA	NA														NA									NA	NA	no		no		no			-1.79769	NA
NA	AP 309	Dr.Anant	Female	Anuradha	HbE beta		NA	2			7.2	6.6	5	8.5	4.2	NA														NA					Spleen i	NA		not appl	NA	NA	no		no		no			-1.79769	90
NA	AP 310	Dr.Anant		Anuradha			NA	NA			NA	NA	NA	NA	NA	NA														NA									NA	NA	no		no		no			-1.79769	NA
NA	AP 311	Dr.Anant	Male	Anuradha			NA	NA			NA	NA	NA	NA	NA	NA														NA									NA	NA	no		no		no			-1.79769	NA
NA	AP 312	Dr.Anant	Female	Anuradha			NA	NA			7.3	6.8	NA	NA	NA	NA														NA									NA	NA	no		no		no			-1.79769	NA
NA	AP 313	Dr.Anant	Male	Anuradha	Beta tha		NA	1			10	10.2	7.5	9.3	8.9	8														NA									NA	NA	no		no		no			-1.79769	NA
NA	AP 314	Dr.Anant	Female	Anuradha			NA	NA			8.4	8.7	NA	NA	NA	NA														NA									NA	NA	no		no		no			-1.79769	NA
NA	AP 319	Dr.Anant	Female	Anuradha			NA	NA			9.3	8.7	9.8	7.7	6.1	6.8														NA									NA	NA	no		no		no			-1.79769	NA
NA	AP 607	Dr.Anant	Male	Anuradha	Beta tha	HPLC	NA	1	2014		8.5	8.2	8.8	8.1	9.7	9.1	Desferio	50												NA					Spleen i	no		not appl	NA	NA	no		no		no			-1.79769	NA
NA	AP 014	Dr.Anant	Male	Anuradha	Beta tha	Electrop	NA	1			9.3	8.5	7.9	6.7	7.9	8.7				Deferras	25									NA					Spleen i	NA	Spleen 10cm April 2014	not appl	60	NA	no		no		no			-1.79769	121
NA	AP 015	Dr.Anant	Male	Anuradha	HbE beta	?	NA	1			7	7.8	6.9	7	7.7	8.6	Desferio	50		Deferras	20									NA					Splenect	Not appl		yes	60	NA	no		no		no			-1.79769	115
NA	AP 017	Dr.Anant	Male	Anuradha	HbE beta	HPLC	NA	2			6.2	8.8	6.2	8.3	6.6	5.6				Deferras	20									NA					Spleen i	no	Spleen not enlargd as march 2014	not appl	60	NA	no		no		no			-1.79769	151
NA	AP 021	Dr.Anant	Male	Anuradha	Beta tha	HPLC	NA	1			7	9.1	8	7.9	7	9.1	Desferio	50		Deferras	10									NA					Spleen i	no		not appl	60	NA	no		no		no			-1.79769	142
NA	AP 024	Dr.Anant	Female	Anuradha	Beta tha	Electrop	NA	1			8.3	8.9	9.9	9.6	8.4	9.8	Desferio	50												NA					Spleen i	NA	Spleen 13 cm as on 09.06.2014	not appl	60	NA	no		no		no			-1.79769	151
NA	AP 025	Dr.Anant	Female	Anuradha	Beta tha	?	NA	1			8.2	10	8.1	9.2	8.3	8.2	Desferio	50		Deferras	20									NA					Spleen i	NA	Spleen is enlarged 10cm as10.06.2014	not appl	60	NA	no		no		no			-1.79769	122
NA	AP 026	Dr.Anant	Male	Anuradha	Beta tha	HPLC	NA	1			9.2	8.5	8.6	9.4	9.7	9.2	Desferio	50		Deferras	30									NA					Splenect	Not appl		yes	60	NA	no		no		no			-1.79769	118
NA	AP 045	Dr.Anant	Female	Anuradha	Beta tha	Electrop	NA	1			8.9	8.9	8.6	9.2	7.5	9	Desferio	50		Deferras	20									NA					Spleen i	NA	11 cm	not appl	60	NA	no		no		no			-1.79769	149
NA	AP 047	Dr.Anant	Male	Anuradha	HbE beta	HPLC	NA	2			4.3	6.1	5.5	6.5	5.9	5.2	Desferio	50												NA					Spleen i	NA	13.5 cm	not appl	60	NA	no		no		no			-1.79769	129
NA	AP 051	Dr.Anant	Female	Anuradha	Beta tha	Electrop	NA	1			9.2	10.1	7.1	7.5	8	9.3	Desferio	40		Deferras	20									NA					Spleen i	no		not appl	60	NA	no		no		no			-1.79769	146
NA	AP 060	Dr.Anant	Male	Anuradha	Beta tha	HPLC	NA	1			7.5	9.7	9.5	8.1	8.3	9.1	Desferio	50					Deferipr		Other	Joint pain				NA					Spleen i	NA	Spleen is 15 cm as on march 2013	not appl	60	NA	no		no		no			-1.79769	140
NA	AP 102	Dr.Anant	Female	Anuradha	Beta tha	Electrop	NA	1			8.5	9.9	9.7	7.4	8.5	9.6	Desferio	50												NA					Spleen i	no		not appl	60	NA	no		no		no			-1.79769	140
NA	AP 104	Dr.Anant	Male	Anuradha	Beta tha	Not conf	NA	1			9	8.3	7.9	7.6	6.8	7.9	Desferio	50		Deferras	30									NA					Spleen i	NA	Spleen 8.4cm as on 2013 April	not appl	60	NA	no		no		no			-1.79769	127
NA	AP 106	Dr.Anant	Female	Anuradha	Beta tha	Electrop	NA	1			10.1	8.5	9.1	9.4	6.6	8.6	Desferio	50		Deferras	20									NA					Spleen i	NA	Spleen 11.4as om 2014 march	not appl	60	NA	no		no		no			-1.79769	143
NA	AP 109	Dr.Anant	Female	Anuradha	Beta tha	HPLC	NA	1			9.5	8.6	8.7	8.4	7.2	10	Desferio	50		Deferras	20									NA					Spleen i	NA	Spleen 14cm as om 2014 sep	not appl	60	NA	no		no		no		myxomatous mv	-1.79769	140
NA	AP 112	Dr.Anant	Male	Anuradha	Beta tha	HPLC	NA	1			7.4	8.2	6.9	7.7	8.8	9.2	Desferio	40												NA					Spleen i	no		not appl	60	NA	no		no		no			-1.79769	113
NA	AP 117	Dr.Anant	Female	Anuradha	Beta tha	HPLC	NA	1			9.3	7.8	9.7	7.9	8.9	8.7	Desferio	50												NA					Spleen i	NA		not appl	60	NA	no		no		no			-1.79769	151
NA	AP 124	Dr.Anant	Male	Anuradha	HbE beta	Electrop	NA	1			5.9	5.4	6.5	5.1	6.3	5.9	Desferio	50					Deferras	20						NA					Spleen i	yes	Spleen 20 x 10 cm as on April 2014	not appl	60	NA	no		no		no			-1.79769	154
NA	AP 126	Dr.Anant	Female	Anuradha	Beta tha	HPLC	NA	1			9.7	9.6	8.4	8.7	9.3	8.2	Desferio	50												NA					Spleen i	NA	Spleen 8cm as on Nov 2014	not appl	60	NA	no		no		no			-1.79769	112
NA	AP 127	Dr.Anant	Male	Anuradha	Beta tha	Electrop	NA	1			8.7	8.2	7.6	7.2	7.9	8.7	Desferio	50		Deferras	20									NA					Spleen i	NA	Prominent spleen as on July 2014	not appl	60	NA	no		no		no			-1.79769	132
NA	AP 128	Dr.Anant	Male	Anuradha	Beta tha	HPLC	NA	1			8.6	7.2	7	8.4	8.4	7.2	Desferio	50												NA					Spleen i	NA	Spleem 10cm as on May 2014	not appl	60	NA	no		no		no			-1.79769	128
NA	AP 129	Dr.Anant	Male	Anuradha	Beta tha	HPLC	NA	1			7.5	7.8	7.8	8	6.9	8.4	Desferio	50		Deferras	25									NA					Spleen i	NA	Spleen 9.4cm as on may 2014	not appl	60	NA	no		no		no			-1.79769	112
NA	AP 132	Dr.Anant	Male	Anuradha	Beta tha	HPLC	NA	1			8.5	9	9.3	9.4	7.6	8.3	Desferio	50		Deferras	20									NA					Spleen i	no	No splenomegally as on June 2014	not appl	60	NA	no		no		no			-1.79769	119
NA	AP 133	Dr.Anant	Male	Anuradha	Beta tha	HPLC	NA	1			8.6	8.8	7.9	9.1	7.6	7.6	Desferio	50												NA					Spleen i	NA	Spleen 7cm as on April 2013	not appl	60	NA	no		no		no			-1.79769	119
NA	AP 136	Dr.Anant	Female	Anuradha	Beta tha	Electrop	NA	1	2002		7.7	9.7	8.7	7.4	7.7	8.6	Desferio	50												NA									60	NA	no		no		no			-1.79769	NA
NA	AP 137	Dr.Anant	Female	Anuradha	Beta tha	Electrop	NA	1			7.3	8.2	8.6	6.2	6.8	9.6	Desferio	50		Deferras	30									NA					Spleen i	NA	Spleen 10.1cm as on June 2014	not appl	60	NA	no		no		no			-1.79769	128
NA	AP 141	Dr.Anant	Female	Anuradha	Beta tha	Electrop	NA	1			9.4	10.3	8.1	8.3	9.8	8.9	Desferio	50		Deferras	20									NA					Spleen i	NA	Spleen 13 x 7 cm as on June 2014	not appl	60	NA	no		no		no			-1.79769	158
NA	AP 143	Dr.Anant	Female	Anuradha	Beta tha	Electrop	NA	1			8.4	9.2	9.9	9.1	8.9	7.5	Desferio	50												NA					Splenect	Not appl		yes	60	NA	no		no		no			-1.79769	142
NA	AP 144	Dr.Anant	Female	Anuradha	Beta tha	Electrop	NA	1			9	8.3	8	7.9	8.7	8.8	Desferio	50		Deferras	20									NA					Spleen i	no	No splenomegaly as on April 2015	not appl	60	NA	no		no		no			-1.79769	150
NA	AP 146	Dr.Anant	Female	Anuradha	Beta tha	Electrop	NA	1			7.7	6.3	8.9	7.1	7.9	NA	Desferio	50					Deferras	20	Reasons					NA					Spleen i	NA	Spleen 14.5 cm as on June 2014	not appl	60	NA	no		no		no			-1.79769	152
NA	AP 161	Dr.Anant	Male	Anuradha	Beta tha	HPLC	NA	1			7.2	7.1	7.6	7.3	7.8	5.9	Desferio	50		Deferras	20									NA					Spleen i	NA	9.2 cm as on June 2014	not appl	60	NA	no		no		no			-1.79769	103
NA	AP 162	Dr.Anant	Female	Anuradha	Beta tha	HPLC	NA	1			6.6	7.5	7.5	7.1	8	7.5				Deferras	10									NA					Spleen i	NA	8.7cm as on april	not appl	60	NA	no		no		no			-1.79769	121
NA	AP 166	Dr.Anant	Female	Anuradha	HbE beta	HPLC	NA	2			6.8	6	7.6	5.8	6.4	6.5														NA					Spleen i	NA	13.3 cm as on May 2014	not appl	60	NA	no		no		no			-1.79769	148
NA	AP 170	Dr.Anant	Female	Anuradha	Beta tha	HPLC	NA	1			8.1	9.3	7.2	8.3	9.3	9.3	Desferio	50												NA					Spleen i	NA	Spleen 11cm	not appl	60	NA	no		no		no			-1.79769	130
NA	AP 181	Dr.Anant	Female	Anuradha	Beta tha	HPLC	NA	1			8.4	7	9.2	7.6	8.9	9.9	Desferio	50		Deferras	30									NA					Spleen i	NA	10.7 cm as on Sep 2014	not appl	60	NA	no		no		no			-1.79769	108
NA	AP 186	Dr.Anant	Female	Anuradha	Beta tha	HPLC	NA	1			9.3	8.4	8.3	7.2	9.1	8.1	Desferio	40												NA					Spleen i	NA	8.9cm as on Sep 2014	not appl	60	NA	no		no		no			-1.79769	125
NA	AP 187	Dr.Anant	Male	Anuradha	Beta tha	HPLC	NA	1			6	7.4	6.4	8.9	6.7	7.4	Desferio	50												NA					Spleen i	NA	9.8 cm as on Nov 2014	not appl	60	NA	no		no		no			-1.79769	116
NA	AP 205	Dr.Anant	Female	Anuradha	Beta tha	HPLC	NA	1			9.2	8	9.4	8.1	7.7	7.6	Desferio	50		Deferras	20									NA					Spleen i	NA	6.8cm as on April 2015	not appl	60	NA	no		no		no			-1.79769	107
NA	AP 209	Dr.Anant	Female	Anuradha	Beta tha	HPLC	NA	1			8.4	10.1	8.9	8.7	9.2	9	Desferio	50												NA					Spleen i	NA	7.3cm as on Nov 2014	not appl	60	NA	no		no		no			-1.79769	98
NA	AP 214	Dr.Anant	Female	Anuradha	Beta tha	?	NA	1		HPLC normal	8.1	5.4	8.5	9.2	7	8.6	Desferio	50		Deferras	20									NA					Spleen i	NA	Spleen 7.6 BPD as on March 2014	not appl	60	NA	no		no		no			-1.79769	107
NA	AP 235	Dr.Anant	Male	Anuradha	Beta tha	HPLC	NA	1			6.9	8.4	7.9	8	8.9	9.1	Desferio	35		Deferras	20									NA					Spleen i	NA		not appl	60	NA	no		no		no			-1.79769	98
NA	AP 242	Dr.Anant	Female	Anuradha	Beta tha	HPLC	NA	1	2012		8.9	9.3	9.2	6.9	9	9.1	Desferio	50		Deferras	30									NA					Spleen i	NA		not appl	60	NA	no		no		no			-1.79769	108
NA	AP 250	Dr.Anant	Female	Anuradha	HbE beta	HPLC	NA	2			7.2	6.4	6.6	7	7	6.9														NA					Spleen i	NA		not appl	60	NA	no		no		no			-1.79769	NA
NA	AP 253	Dr.Anant	Male	Anuradha	Beta tha	HPLC	NA	1	2012		10	8.1	8.3	9.1	8.1	8.6	Desferio	50		Deferras	20									NA					Spleen i	NA		not appl	60	NA	no		no		no			-1.79769	94
NA	AP 258	Dr.Anant	Male	Anuradha	Beta tha	HPLC	NA	1	2012		9.5	9.8	8.7	9.1	9.3	8.1	Desferio	50		Deferras	30									NA					Spleen i	NA		not appl	60	NA	no		no		no			-1.79769	92
NA	AP 259	Dr.Anant	Female	Anuradha	Beta tha	HPLC	NA	1	2013		9.1	9	9	9.5	8.9	9.1	Desferio	50	1103	Deferras	10	2338								NA					Spleen i	NA	Prominent Spleen as on June 2014	not appl	60	NA	no		no		no			-1.79769	96
NA	AP 271	Dr.Anant	Female	Anuradha	HbE beta	HPLC	NA	2			6.9	5.8	6.5	7.5	8.4	4.8	Desferio	50		Deferras	20									NA					Spleen i	no		not appl	60	NA	no		no		no			-1.79769	152
NA	AP 277	Dr.Anant	Female	Anuradha	HbE beta	HPLC	NA	1	2014		7.3	5.4	5.9	6	6.6	5.8	Desferio	50												NA					Splenect	Not appl		yes	60	NA	no		no		no			-1.79769	149
NA	AP 282	Dr.Anant	Female	Anuradha	HbE beta	HPLC	NA	2			5.4	6	4.9	5.4	4.9	5.2	Desferio	50												NA					Spleen i	NA		not appl	60	NA	no		no		no			-1.79769	146
NA	AP 283	Dr.Anant	Male	Anuradha	Beta tha	HPLC	NA	1	2014		8.8	7.5	8.3	8.6	8.6	7.2	Desferio	50												NA					Spleen i	NA		not appl	60	NA	no		no		no			-1.79769	92
NA	AP 289	Dr.Anant	Male	Anuradha	Beta tha	HPLC	NA	1	2014		8	6.9	9.4	9.6	7.6	9.1	Desferio	50		Deferras	10									NA					Spleen i	no		not appl	60	NA	no		no		no			-1.79769	NA
NA	AP 292	Dr.Anant	Male	Anuradha	Beta tha	HPLC	NA	1	2014		7.6	7.3	8	9.4	7.8	9.4				Deferras	20									NA					Spleen i	no		not appl	60	NA	no		no		no			-1.79769	82
NA	ward 27-20	Dr.Anant	Male		Beta tha	HPLC	2002-03-20	1			8.2	8.5	7.1	8.6	9.4	9	Desferio	40												NA					Splenect	Not appl		yes	55	NA								-1.79769	140
NA	ward 27-30	Dr.Anant	Male		Beta tha	HPLC	NA	1	1998		8.7	6.7	7.3	7.3	8.7	9.9	Deferras	10		Desferio	40		Deferipr		Reasons					NA					Splenect	Not appl		yes	60	NA								-1.79769	136
NA	ward 27-28	Dr.Anant	Male		Beta tha	HPLC	NA	1	`		5.7	5.3	5.9	6.2	7	8.1	Desferio	40					Deferipr		Another			Deferras		2012	2013				Spleen i	no		not appl	60	NA								-1.79769	153
NA	ward 29	Dr.Anant	Male		Beta tha		NA	2			7.1	7.3	8	9.7	6.6	6.6	Desferio	40												NA					Splenect	Not appl		yes	60	NA								-1.79769	143
NA	ward 29	Dr.Anant	Male		Beta tha	Electrop	NA	1	2003		5.4	5.8	NA	NA	NA	NA	Desferio	40												NA					Splenect	Not appl		yes	60	NA								-1.79769	141
NA	ward 29	Dr.Anant	Female		Beta tha	Electrop	NA	1	2003		6.9	7.1	6.8	7.1	7.7	7.3	Desferio	40												NA					Splenect	Not appl		yes	60	NA								-1.79769	137
NA	ward 29	Dr.Anant	Female		HbE beta	Electrop	NA	1	2005		9.1	7.9	7.5	7.9	8.9	7.9	Desferio	40												NA					Splenect	Not appl		yes										-1.79769	136
NA	ward 27-18	Dr.Anant	Female		HbE beta	HPLC	NA	1			9.5	8.3	7.4	7.4	7.7	7	Desferio	40		Deferras	20		Deferipr	500mg	Other	allergy				NA					Spleen i	no	5cm spleen as on 08 Aug 2015	not appl	60	NA								-1.79769	136
NA	ward 27-29	Dr.Anant	Male		Beta tha	HPLC	NA	1	2001		9.4	7.7	6.4	9.2	8.7	8.4	Deferras	10		Desferio	40									NA					Splenect	Not appl		yes	60	NA								-1.79769	128
NA	ward 27-08	Dr.Anant	Female		Beta tha	HPLC	2006-10-12	1	2005		4.1	4.1	5.3	9	7.9	6.7	Deferras	20					Desferio		Other	allergy				NA					Spleen i	no		not appl	60	NA								-1.79769	127
NA	ward 27-14	Dr.Anant	Female		Beta tha	HPLC	NA	1			4	3.1	3.9	4.3	4.2	8	Desferio	40												NA					Spleen i	no		not appl	60	NA								-1.79769	127
NA	ward 27-13	Dr.Anant	Male		HbE beta	HPLC	NA	1			9.5	8.7	8.7	8.4	8.3	7.4	Desferio	40		Deferras	20		Deferipr		Poor com					NA					Splenect	Not appl		yes	60	NA								-1.79769	127
NA	ward 29	Dr.Anant	Female		Beta tha	HPLC	NA	1			5.7	8.1	4	9.3	8	7.9	Desferio	40		`										NA					Splenect	Not appl		yes	60	NA								-1.79769	125
NA	ward 27-07	Dr.Anant	Female		Beta tha	HPLC	2007-02-12	1			9	7.6	8.2	7.6	6.7	8	Desferio	40		Deferras	20		Deferipr		Another					NA					Spleen i	no		not appl	60	NA								-1.79769	124
NA	ward 27-12	Dr.Anant	Male		Beta tha	HPLC	2007-02-12	1			9.6	8.9	8	8.9	7.5	8.1	Desferio	40		Deferras	20									NA					Spleen i	no		not appl	60	NA								-1.79769	124
NA	ward 29	Dr.Anant	Female		Beta tha		NA	1			6.6	6.6	5.8	7.7	9	6.8	Desferio	40												NA					Spleen i	no		not appl										-1.79769	122
NA	ward 29	Dr.Anant	Male		Beta tha	HPLC	NA	1	2008		6.6	8.3	7.4	NA	6.9	7.2	Desferio	40												NA					Spleen i	no		not appl										-1.79769	122
NA	ward 29	Dr.Anant	Male		Beta tha	Electrop	NA	1	2008		6.9	7.7	5.4	7.6	7.7	6.4	Desferio	40												NA					Spleen i	no		not appl	60	NA								-1.79769	121
NA	ward 27-25	Dr.Anant	Female		Beta tha	HPLC	2005-02-13	1	2000		7.8	8.1	8.5	9.2	8.8	8.9	Deferras	20		Desferio	40									NA					Splenect	Not appl		yes	60	NA								-1.79769	120
NA	ward 27-01	Dr.Anant	Male		Beta tha	HPLC	2010-12-04	1	2009		7.6	6	5.9	8.1	8.4	6.2	Deferras	20												NA					Spleen i	no		not appl	60	NA								-1.79769	120
NA	ward 29	Dr.Anant	Female		Sickle b	HPLC	NA	2			7.1	7	7	7.3	7.2	6.8	Desferio	40												NA					Spleen i	no		not appl										-1.79769	119
NA	ward 29	Dr.Anant	Male		Beta tha	Electrop	NA	1			5.6	5.2	6.1	5.6	5.3	6.4	Desferio	40												NA					Spleen i	no		not appl	60	NA								-1.79769	112
NA	ward 29	Dr.Anant	Male		Beta tha	HPLC	NA	1			5.1	5.7	5.8	5.2	5	5.1	Desferio	40												NA					Spleen i	no		not appl	60	NA								-1.79769	111
NA	ward 33	Dr.Anant	Male		HbE beta	HPLC	2014-03-22	1	2014		6.8	7.6	8.3	7	7.5	7.9	Desferio	40		Deferras	15									NA					Spleen i	yes		not appl	60	NA								-1.79769	106
NA	ward 29	Dr.Anant	Female		HbE beta	HPLC	NA	1			6.2	6.9	8.1	7.7	6.9	6.2	Desferio	40												NA					Spleen i	no		not appl	60	NA								-1.79769	103
NA	ward 33	Dr.Anant	Female		Beta tha	HPLC	2012-01-21	1	2012		9.1	9.9	7.7	8.7	9.9	NA	Desferio	40		Deferras	20									NA					Spleen i	no		not appl	60	NA								-1.79769	101
NA	ward 29	Dr.Anant	Female		Beta tha	HPLC	NA	1	2008		6.5	7.9	7.7	6.1	8.7	9.1	Desferio	40												NA					Spleen i	no		not appl										-1.79769	96
NA	ward 33	Dr.Anant	Female		Beta tha	HPLC	2012-02-03	1	2012		8.2	8.6	7.2	9.5	8.8	NA	Desferio	40												NA					Spleen i	no		not appl	60	NA								-1.79769	94
NA	ward 27-40-2	Dr.Anant	Male		HbE beta	HPLC	2014-04-20	1			7	8.5	7.9	8.9	8.8	9.7														NA					Spleen i	no		not appl										-1.79769	90
NA	ward 29	Dr.Anant	Female		Beta tha	HPLC	NA	1			7.1	7.3	8.5	6.5	7.6	7	Desferio	40												NA					Spleen i	yes		not appl										-1.79769	87
NA	ward 33	Dr.Anant	Female		Beta tha	HPLC	2014-10-15	1	2013		8.6	7.9	8.3	8	9	8	Deferras	10		Desferio	40									NA					Spleen i	no		not appl										-1.79769	NA
NA	ward 27-36	Dr.Anant	Female		Beta tha	HPLC	NA	NA			NA	NA	NA	NA	NA	NA														NA																		-1.79769	NA
NA	ward 27-02	Dr.Anant	Female		Beta tha	HPLC	2011-06-17	1			8.9	5.7	8.3	9	5.7	8.2	Deferras	25												NA					Spleen i	no		not appl	60	NA								-1.79769	NA
NA	ward29	Dr.Anant	Female		Beta tha	HPLC	NA	1	2008		7	7.9	8.3	9.7	5.7	7.5	Desferio	40												NA					Spleen i	no		not appl	60	NA								-1.79769	NA
NA	ward 27-06	Dr.Anant	Female		Beta tha	HPLC	2011-12-13	1			8.8	8.7	8.9	8.9	9.4	7.5	Deferras	20												NA					Spleen i	no		not appl	60	NA								-1.79769	NA
NA	ward 27-10	Dr.Anant	Female		Beta tha	HPLC	2006-01-20	1			9	9.1	8.1	8.2	6.7	7.9	Deferras	20												NA					Spleen i			not appl	60	NA								-1.79769	NA
NA	ward 27-09	Dr.Anant	Female		Beta tha	HPLC	2005-09-05	1			5.5	5	5.4	5.9	7.2	9.8	Desferio	40												NA					Spleen i	no		not appl	60	NA								-1.79769	NA
NA	ward 29	Dr.Anant	Female		HbE beta	Electrop	NA	1	2007		6.6	8	6.8	8.2	7.2	7.4	Desferio	40					Deferipr		Reasons			Deferras		2013	2014	Reasons			Spleen i	no		not appl										-1.79769	NA
NA	ward 27-11	Dr.Anant	Female		Beta tha	HPLC	2005-12-10	1			8.3	9.1	8.1	7.1	8.2	8.3	Desferio	40		Deferras	20									NA					Spleen i	yes		not appl	60	NA								-1.79769	NA
NA	ward 29	Dr.Anant	Female		Beta tha	HPLC	NA	1	2004		6.7	6.2	6.4	5.6	6.1	6.1	Desferio	40					Deferipr		Other	Joint pain				NA					Splenect	Not appl		yes	60	20								-1.79769	NA
NA	ward 29	Dr.Anant	Female		Beta tha	Electrop	NA	2			10.5	7.2	9.3	5.8	7.5	8.9	Desferio	40												NA					Spleen i	no		not appl	60	NA								-1.79769	NA
NA	ward 27-23	Dr.Anant	Female		Beta tha	HPLC	2005-12-09	1			NA	NA	NA	NA	NA	NA														NA					Spleen i	no		not appl	60	NA								-1.79769	NA
NA	ward 27-15	Dr.Anant	Female				NA	NA		Sickle cell anaemia	NA	NA	NA	NA	NA	NA														NA																		-1.79769	NA
NA	ward 27-32	Dr.Anant	Female		HbE beta	HPLC	2005-12-13	1			8.2	9.6	8.6	8.2	9.2	8.9	Desferio	40												NA					Splenect	Not appl		yes	50	NA							preserved left ventricular function	-1.79769	NA
NA	ward 27-26	Dr.Anant	Female		Sickle b	HPLC	2006-01-20	NA			NA	NA	NA	NA	NA	NA														NA																		-1.79769	NA
NA	ward 29	Dr.Anant	Male		Beta tha	?	NA	1	2014	HPLC planned on completion of 1year	7.6	7.9	6.2	NA	NA	NA														NA					Spleen i	yes		not appl										-1.79769	NA
NA	ward 27-39-2	Dr.Anant	Male		Beta tha	HPLC	2014-07-25	1			6.7	7.7	7.7	9.7	7.8	10.1														NA					Spleen i	no		not appl										-1.79769	NA
NA	ward 27-40	Dr.Anant	Male		Beta tha	HPLC	2013-03-28	1	2013		8.6	8.3	10.3	7.2	7.9	8.4														NA					Spleen i	no		not appl										-1.79769	NA
NA	ward 27-03	Dr.Anant	Male		HbE beta	HPLC	2011-05-03	1			8.5	7.8	7.5	8.5	7.5	8.9	Deferras	20					Desferio		Other	allergy				NA					Spleen i	no		not appl	60	NA								-1.79769	NA
NA	ward 29	Dr.Anant	Male		Beta tha	HPLC	NA	1	2008		8	8.9	7.2	7.7	7.2	8	Desferio	40												NA					Spleen i	no		not appl	60	16								-1.79769	NA
NA	ward 29	Dr.Anant	Male		Beta tha	HPLC	NA	1	2008		5.9	5.6	7.9	8.8	7.3	6	Desferio	40												NA					Spleen i	yes		not appl	60	NA								-1.79769	NA
NA	ward 27-05	Dr.Anant	Male		Beta tha	HPLC	2007-04-30	NA			NA	NA	NA	NA	NA	NA	Desferio	40					Deferipr		Other	allergy				NA					Spleen i	no		not appl	60	NA								-1.79769	NA
NA	ward 27-39	Dr.Anant	Male		HbE beta	HPLC	2010-12-26	2			8.8	9.5	9.1	7.9	8.1	6	Deferras	20												NA					Spleen i	no		not appl	60	NA								-1.79769	NA
NA	ward 29	Dr.Anant	Male		Beta tha	Electrop	NA	1	2006		4.5	4.8	5.5	5.2	5.7	9.2	Desferio	40												NA					Splenect	Not appl		yes										-1.79769	NA
NA	ward 27-21	Dr.Anant	Male		Beta tha	HPLC	2005-03-05	1			9.1	8.4	6.7	6.6	7.4	7.9	Desferio	40												NA					Spleen i	no		not appl	60	NA								-1.79769	NA
NA	ward 29	Dr.Anant	Male		Sickle b	HPLC	NA	2			8	8.6	8.9	8.8	8.8	8.1	Desferio	40												NA					Splenect	Not appl		yes	60	NA							LV mildly dialated	-1.79769	NA
NA	ward 27-17	Dr.Anant	Male		HbE beta	HPLC	2005-11-16	1			NA	NA	NA	NA	NA	NA														NA									60	NA								-1.79769	NA
NA	ward 29	Dr.Anant	Male		Beta tha	Electrop	NA	1	2003		NA	5.5	8.6	7.3	6.1	5.4	Desferio	40												NA					Spleen i	no		not appl	60	NA								-1.79769	NA
NA	ward 27-22	Dr.Anant	Male		Beta tha	HPLC	NA	1	2003		6	5.5	5.8	5.8	7	6.1	Desferio	40		Deferras	10									NA					Spleen i	no		not appl	60	NA							Iron induced cardiomyopathy	-1.79769	NA
NA	ward 29	Dr.Anant	Male		Beta tha	Electrop	NA	1	2001		6.8	7.6	6.8	8	7.8	7.7	Desferio	40												NA					Splenect	Not appl		yes	60	NA								-1.79769	NA
NA	ward 27-24	Dr.Anant	Male		Beta tha		NA	1			6	6.9	7.4	7.1	7.5	7.9	Desferio	40												NA					Spleen i	no		not appl	60	NA								-1.79769	NA
NA	ward 27-27	Dr.Anant	Male		HbE beta	Electrop	NA	1			8.7	9.1	8.1	8.3	8.3	8.5	Desferio	40		Deferras	10									NA					Splenect	Not appl		yes	60	NA								-1.79769	NA
NA	ward 27-31	Dr.Anant	Male		Beta tha	HPLC	2000-10-20	1			8.1	10.1	7.8	7.1	8.5	6.4	Desferio	40		Deferipr										NA					Spleen i	yes		not appl	60	NA								-1.79769	NA
NA	ward 27-33	Dr.Anant	Male		Beta tha	HPLC	2006-01-20	NA			NA	NA	NA	NA	NA	NA														NA					Splenect	Not appl		yes	60	NA							mild left ventricular dialation	-1.79769	NA
NA	ward 29	Dr.Anant	Male		Beta tha	Electrop	NA	1			7.8	6.7	8.2	6.1	7.2	7.6	Desferio	40		Deferras	20									NA					Spleen i	no		not appl										-1.79769	NA
NA	ward 29	Dr.Anant	Male		Beta tha		NA	NA			5.2	8.1	7.2	7	8.1	NA	Desferio	40		Deferras	20									NA					Spleen i	no		not appl										-1.79769	NA
NA	ward 29	Dr.Anant	Male		HbE beta	Electrop	NA	NA			9.2	8.2	8.5	8.3	8.7	9	Desferio	40												NA					Spleen i	no		not appl										-1.79769	NA
NA	ward 27-19	Dr.Anant					NA	NA			NA	NA	NA	NA	NA	NA														NA																		-1.79769	NA
NA	ward 27-08	Dr.Anant					NA	NA			NA	NA	NA	NA	NA	NA														NA																		-1.79769	NA
NA	ward 29	Dr.Anant					NA	NA			NA	NA	NA	NA	NA	NA														NA																		-1.79769	NA
NA	ward 27-38	Dr.Anant					NA	NA			NA	NA	NA	NA	NA	NA														NA																		-1.79769	NA
1		1	1	11	1	1	2010-06-11	1			NA	NA	NA	NA	NA	NA														NA																		-1.79769	NA
1	16	Dr.Anant	Female	Peradeni	Beta tha		NA	NA	1994		11.2	12	11.2	10.3	8	7.9	Deferras	20	7270	Desferio	50	?	Deferipr	37.5	Other	Joint swelling				NA					Splenect	Not appl	-	yes	60	Normal	no		yes		no			-1.79769	150
2	102/2009	Dr.Anant	Female	Peradeni	Beta tha	HPLC	NA	NA	2008		11.3	10.1	9.4	9.7	10.3	8.7	Deferras	20					Desferio		Another					NA					Spleen i	no		not appl	60	Normal	no		no		no			6	109
5		Dr.Anant	Female	Peradeni	Beta tha	Electrop	NA	NA	2009		9.5	10.2	7.9	9.2	9.2	9.9	Deferras	35												NA					Spleen i	no	-	not appl	60	Normal	no		no		no			-1.79769	112
9		Dr.Anant	Male	Peradeni	Beta tha	Electrop	NA	NA	2002		8.6	9.6	8.2	7.4	8.7	9	Deferras	35					Desferio	45	Other	Reaction to IV desferoxamine		Deferipr	50	2007	2009	Reasons			Spleen i	no	-	not appl	60	Normal	no		no		no			-1.79769	140
10		Dr.Anant	Male	Peradeni	Beta tha	Not conf	NA	NA	1995		7.2	8.2	9.1	10.2	10.2	7.7	Deferras	20					Deferipr	60	Reasons			Desferio	40	NA	2013				Splenect	Not appl	-	yes	60	Normal	no		no		no		hyperechogenisity may be attributed to IIry haemosiderosis	-1.79769	148
11		Dr.Anant	Female	Peradeni	Beta tha	Electrop	NA	NA	2013		11.6	10	10	10.9	10.4	11	Deferras	30												NA					Spleen i	no	-	not appl	60	Normal	no		no		no			-1.79769	83
12		Dr.Anant	Female	Peradeni	Beta tha	Electrop	NA	NA	2007		10.1	9.4	9	7.1	7.2	6.8	Deferras	30					Desferio	25	Another			Deferipr	30	2010	2011	Another			Spleen i	no	-	not appl	60	Normal	no		no		no			-1.79769	117
13		Dr.Anant	Male	Peradeni	Beta tha	Electrop	NA	NA	2008		8.2	10.6	12.2	10.4	9.7	10.2	Deferras	35					Desferio	25	Another					NA					Spleen i	no	-	not appl	60	Normal	no		no		no			-1.79769	107
14		Dr.Anant	Female	Peradeni	Beta tha	HPLC	NA	NA	2007		9.8	10.8	10.1	11.6	12.3	10.5	Deferras	25					Desferio	20	Another					NA					Spleen i	no	-	not appl	60	Normal	no		no		no			-1.79769	109
15		Dr.Anant	Male	Peradeni	Beta tha	HPLC	NA	NA	2012		10	12.3	11.4	10.7	8.7	7.8	Deferras	25												NA					Spleen i	no	-	not appl	60	Normal	no		no		no			-1.79769	98
16		Dr.Anant	Female	Peradeni	Beta tha	Not conf	NA	NA	2009		9.9	13.3	12.7	8.9	NA	NA	Deferras	35					Desferio	20	Another					NA					Spleen i	no	-	not appl	60	Normal	no		no		no			-1.79769	111
17		Dr.Anant	Female	Peradeni	Beta tha	Not conf	NA	NA	2013		10.6	11.7	12.9	11.4	12.2	8.5	Desferio	30												NA					Spleen i	no	-	not appl	60	Normal	no		no		no			-1.79769	81
19	355/2007	Dr.Anant	Male	Peradeni	Beta tha	Electrop	NA	NA	2007		11	10.7	11.7	9.7	8.1	7.6	Deferras	40					Desferio	45	Another			Deferipr	50	2010	2012	Another			Spleen i	no	-	not appl	60	Normal	no		no		no			-1.79769	112
21		Dr.Anant	Male	Peradeni	Beta tha	Electrop	NA	NA	2012		12.1	10.7	7.6	9	9.3	10.7	Deferras	40												NA					Spleen i	no	-	not appl	60	Normal	no		no		no			-1.79769	90
23		Dr.Anant	Female	Peradeni	Beta tha		NA	NA			8.2	8.3	9.5	10.4	7.3	NA	Deferras	40					Desferio		Other	Allergy				NA					Splenect	Not appl	-	yes	60	Normal	no		no		no			-1.79769	137
24		Dr.Anant	Female	Peradeni	Beta tha	Not conf	NA	NA	1995		10.2	8.5	8.3	11.6	11.1	10.5	Deferras	40					Desferio		Another			Deferipr		NA	2011	Another			Spleen i		-	not appl	60	Normal	no		no		no			-1.79769	150
25		Dr.Anant	Male	Peradeni	Beta tha	Electrop	NA	NA	2008		9	8.3	11.1	7.9	11.5	8.1	Deferras	40					Desferio		Another					NA					Spleen i	no	-	not appl	60	Normal	no		no		no			-1.79769	115
7		Dr.Anant	Male	Peradeni	Beta tha	Not conf	NA	NA	2003		8.3	9.6	7.9	9.7	9.7	7.9	Deferras	30		Deferipr	50		Desferio	25	Reasons					NA					Spleen i	no	-	not appl	76	Normal	no		no		no			-1.79769	132
20		Dr.Anant	Male	Peradeni	Beta tha	Not conf	NA	NA	1996		10.1	7.5	8	8.2	8.4	7.7	Deferras	25					Desferio	40	Another			Deferipr	20	NA	2011	Another			Splenect	Not appl	-	yes	76	Normal	no		no		no			-1.79769	143
3	23	Dr.Anant	Male	Peradeni	Beta tha	Electrop	NA	NA	2001		8.5	8.3	9.7	9	9.7	7.8	Deferras	35					Desferio		Another			Deferipr		2008	2010	Reasons		4400	Spleen i	no	-	not appl	72	Normal	no		no		no			-1.79769	138
18		Dr.Anant	Male	Peradeni	Beta tha	HPLC	NA	NA	2010		9.9	9.4	9	8.3	8.3	10.3	Deferras	35												NA					Spleen i	no	-	not appl	67	Normal	no		no		no			-1.79769	102
8	2	Dr.Anant	Female	Peradeni	Beta tha		NA	NA	1995		9.2	8.6	8.7	10.8	9.9	8.2	Deferras	35		Deferipr	50		Desferio		Reasons					NA					Splenect	Not appl	-	yes	66	Normal	no		no		no			-1.79769	155
22	11	Dr.Anant	Female	Peradeni	Beta tha	Electrop	NA	NA	1998		7.3	12.2	8.5	8.2	7.1	6.4	Deferras	40					Desferio		Another					NA					Spleen i	no	-	not appl	60	Normal	no		no		no		TR+	-1.79769	137
4	25	Dr.Anant	Female	Peradeni	Beta tha	Electrop	NA	NA	2006		8.6	10.3	9.8	9.8	9.4	7.8	Deferras	40		Desferio	22		Deferipr	22	Reasons					NA					Spleen i	no	-	not appl			no		no		no		myxomaous mv, mild mr, no haemochromatosis inuduced cardiomyopathy	-1.79769	124
32		Dr.Anant	Male	Peradeni	Beta tha	HPLC	NA	NA			10.4	9	9.2	9	9.9	5.7														NA					Spleen i	no	-	not appl	-	-								-1.79769	67
6	13	Dr.Anant	Female	Peradeni	Beta tha	Not conf	NA	NA	2014		11.4	12	12.5	10.2	7.9	NA	Deferras	25												NA					Spleen i	no	-	not appl									mild ebstine anomaly of tricuspid valve	-1.79769	73
26		Dr.Anant	Male	Peradeni	Beta tha	HPLC	NA	NA			11.2	4.4	NA	NA	NA	NA														NA																		-1.79769	65
27		Dr.Anant	Male	Peradeni	HbE beta	HPLC	NA	NA			7	10.7	5.5	NA	NA	NA														NA																		-1.79769	92
28		Dr.Anant	Male	Peradeni	Beta tha	HPLC	NA	NA			NA	NA	NA	NA	NA	NA														NA																		-1.79769	NA
29		Dr.Anant	Female	Peradeni			NA	NA			NA	NA	NA	NA	NA	NA														NA																		-1.79769	NA
30		Dr.Anant	Male	Peradeni			NA	NA			NA	NA	NA	NA	NA	NA														NA																		-1.79769	NA
31		Dr.Anant	Male	Peradeni		HPLC	NA	NA			NA	NA	NA	NA	NA	NA														NA																		-1.79769	NA
NA			Male	Pollonna	HbE beta	Electrop	NA	2		monthly till 18 years,then no transfusions	NA	NA	NA	NA	NA	NA	No						No							NA					Splenect	NA		yes	>60	No PHT	no		no		no			-1.79769	136
NA			Male	Pollonna	HbE beta	HPLC	NA	NA			NA	NA	NA	NA	NA	NA														NA																		-1.79769	NA
NA			Male	Pollonna	Beta tha	HPLC	NA	1	1995		7.4	6.4	6.8	6.4	5.4	6	Deferras	30					Desferio	NA	Another					NA					Splenect	NA		yes	>60	No PHT	no		no		no			-1.79769	135
NA			Male	Pollonna	Beta tha	HPLC	NA	1	1996		7.7	8.2	7.7	7.6	7.5	7.1	Deferras	20					Desferio	NA				Deferipr	NA	NA					Splenect	NA		not appl	>60	No PHT	no		no		no			-1.79769	147
NA			Male	Pollonna	Beta tha		NA	1	1999		6.6	5.9	8.7	7.7	6.1	6.3	Deferras	20					Desferio	NA	Another					NA					Splenect	NA		yes	>60	No PHT	no		no		no			-1.79769	142
NA			Male	Pollonna	?		NA	NA			5.9	6.3	6.8	7.2	8.5	8.1	Deferras	30					Desferio		Another					NA					Spleen i	no		not appl	>60	17	no		no		no			-1.79769	139
NA			Male	Pollonna	Beta tha	HPLC	NA	1	2005		8.1	7.9	8.2	8.1	8.5	7.3	Deferras	30					Desferio	NA	Another		NA			NA					Spleen i	NA		not appl	>60	16	no		no		no			-1.79769	136
NA			Male	Pollonna	Beta tha		NA	1	2005		8.7	8.3	8.7	8.3	7.1	6.6	Deferras	25					Desferio	NA	Another					NA					Splenect	NA		yes	60	No PHT	no		no		no			-1.79769	135
NA			Male	Pollonna	HbE beta	HPLC	NA	1	2009		7.7	8.1	7.6	7.2	8.6	7.6	Deferras	20					Desferio	125	Supply p					NA					Spleen i	no		not appl	>60	No PHT	no		no		no			-1.79769	113
NA			Male	Pollonna	Beta tha	Electrop	NA	1	2011		9.1	8.5	7.9	8.3	9	8.7	Deferras	40					No							NA					Spleen i	NA		not appl	>60	20	no		no		no			-1.79769	110
NA			Male	Pollonna	Beta tha	HPLC	NA	1			9.6	9.5	7.3	9.2	7.4	7.6	Deferras	20					No							NA					Spleen i	NA		not appl	>60	No	no		no		no			-1.79769	98
NA			Male	Pollonna	Beta tha		NA	1			9.9	9.8	8.7	7.8	9.4	4.6	Desferio	20					No							NA					Spleen i	NA		not appl	>60	14	no		no		no			-1.79769	NA
NA			Male	Pollonna	Beta tha		NA	1			10.4	9.7	9.8	9.5	8.6	7.8	No						No							NA					Spleen i	NA		not appl	>60	No PHT	no		no		no		small OS ASD	-1.79769	71
NA			Male	Pollonna	Beta tha		NA	1			9.5	6.4	7	NA	NA	NA	No						No							NA					Spleen i	NA		not appl	NA	NA	NA		NA		NA			-1.79769	NA
NA			Female	Pollonna	Beta tha	Not conf	NA	1			7.5	7.6	7.3	8.7	6.9	7.9	Deferras	40		Desferio	NA		Deferipr	NA	Other	joint pains				NA					Spleen i	NA		not appl	55	38	yes	mild PHT	no		yes	grade1 diastolic dys	os ASD	-1.79769	136
NA			Female	Pollonna	HbE beta	HPLC	NA	1			8.6	7.5	7.6	10.9	8.4	8.3	Deferras	NA					Desferio	NA	Another		NA			NA					Splenect	NA		yes	>60	No PHT	no		no		no			-1.79769	126
NA			Female	Pollonna	HbE beta	Electrop	NA	2			7.1	8.3	9.2	7.3	6.5	7.5	Deferras						Desferio		Another					NA					Splenect	NA		yes	>60	No PHT	no		no		no			-1.79769	NA
NA			Female	Pollonna	Beta tha	HPLC	NA	1			7.3	8.7	7.4	8.2	8.5	8.2	Desferio	NA					Deferipr	NA	Other	joint pains	NA	Deferras	NA	2013	2014	Other	nausea		Splenect	NA		yes	30-40	No PHT	no		yes	dilated cardiomyopat	yes	grooly redused funct		-1.79769	117
NA			Female	Pollonna	HbE beta		NA	2			7.2	8.9	7.9	8.5	8.4	7.5	Deferras	20					Deferipr	NA	Other	joint pain		Desferio	NA	2004	2011	Another			Splenect	NA		yes	>60	No PHT	no		no		no			-1.79769	133
NA			Female	Pollonna	HbE beta	Electrop	NA	2			7.3	9.2	8.9	8.2	6.7	8	Deferras	40					Desferio	NA	Another					NA					Splenect	NA		yes	>60	No PHT	no		no		no			-1.79769	143
NA			Female	Pollonna	Beta tha		NA	1			6.6	7.3	7.2	7.6	7.4	7	Deferras	25					Desferio		Supply p					NA					Spleen i	NA		not appl	>60	No PHT	no		no		no			-1.79769	148
NA			Female	Pollonna	Beta tha		NA	1			7.1	7.2	7.8	8.1	6.8	6.3	Deferras	NA					Desferio	NA	Another					NA					Splenect	NA		yes	60	23	no		no		no			-1.79769	132
NA			Female	Pollonna	Beta tha		NA	1			8.5	8.8	9.2	8.5	8.3	8.8	Deferras	30					Desferio	NA	Another					NA					Spleen i	NA		not appl	60	19	no		no		no			-1.79769	85
NA			Female	Pollonna	Beta tha	HPLC	NA	1			9.7	8.8	8.8	8.7	8.1	7.6	Deferras	30					Desferio	NA	Another					NA					Splenect	NA		yes	>60	No PHT	no		no		no			-1.79769	NA
NA			Female	Pollonna	Beta tha	HPLC	NA	1			7.6	9.7	7.6	8.7	8.9	8.1	Deferras	20					Desferio	NA	Another					NA					Splenect	NA		yes	>60	No PHT	no		no		no			-1.79769	137
NA			Female	Pollonna	Beta tha		NA	1			4.7	8.8	7.6	7.8	5.2	5.2	Deferras						Desferio	NA	Another					NA					Spleen i	NA		not appl	>60	No PHT	no		no		no			-1.79769	118
NA			Female	Pollonna	Beta tha	Electrop	NA	1			6.3	7.1	7.4	6.6	5.8	5.9	Deferras	30					Desferio		Supply p					NA					Spleen i	NA	transfushion frequency increased recently	not appl	60	No PHT	no		no		no			-1.79769	121
NA			Female	Pollonna	Beta tha	HPLC	NA	1			8.3	7.8	8.1	8.4	9.3	8.8	Deferras	30					Desferio	NA	Another					NA					Spleen i	NA		not appl	>60	No PHT	no		no		no			-1.79769	118
NA			2	Pollonna	Beta tha		NA	1			8.8	8.1	8.8	8.8	8.4	8.6	Deferras	20					No							NA					Spleen i	NA		not appl	>60	No PHT	no		no		no			-1.79769	112
NA			Female	Pollonna	Beta tha		NA	1			10.1	7.6	8.7	8.6	8.3	9.2	Desferio	40					No							NA					Spleen i	NA		not appl	>60	No PHT	no		no		no			-1.79769	106
NA			Female	Pollonna	Beta tha	HPLC	NA	1			7	7.5	9.2	9.2	7.7	8.8	Deferras						No							NA					Spleen i	NA		not appl	>60	13	no		no		no			-1.79769	102
NA			Female	Pollonna	Beta tha	HPLC	NA	1			6.8	7.5	9	7.9	9.5	9.3	No						No							NA					Spleen i	NA		not appl	>60	12	no		no		no			-1.79769	NA
NA			Female	Pollonna	Beta tha		NA	1			8.8	7.9	5.1	8.2	9.8	8.8	Deferras	20					Desferio	200	Other	local allergic reaction				NA					Spleen i	NA		not appl										-1.79769	84
NA			Female	Pollonna	Beta tha	HPLC	NA	1			10.4	8.5	10.6	9.8	6.4	9.8	Desferio	20					No							NA					Spleen i	NA		not appl	>60	No PHT	no		no		no			-1.79769	87
NA			Female	Pollonna	Beta tha	HPLC	NA	1			7.9	8.7	9.1	9.5	9.5	10.5	Deferras	20												NA					Spleen i	NA		yes	>60	No PHT	no		no		no			-1.79769	87
1	RTC 001	Dr.Anant	Male	Ragama	1	HPLC	NA	NA	1995		8.7	7.9	8.5	8.7	8.5	8	Deferras	40	2680				Desferio	45	Another		NA			NA					Spleen i	no		not appl	60	no PHT	no		no		no			-1.79769	161
2	RTC 002	Dr.Dilum	Male	Ragama	3	HPLC	NA	NA			5.8	5.8	7.4	7	6.7	7	Deferras	40	1411				Desferio	35	Another		NA			NA					Splenect	yes		yes	>60	No PHT	no		no		no			-1.79769	167
4	RTC 004	Dr.Anant	Male	Ragama	1	HPLC	NA	NA	1980		5.4	7.5	7.5	4.4	3.5	4	Deferipr	80	NA				Desferio	45	Reasons					NA					Splenect	Not appl		yes	>60	No PHT	no		no		no			-1.79769	145
5	RTC 005	Dr.Anant	Male	Ragama	3	HPLC	NA	NA			7.3	6.7	7.2	7.8	6.9	NA	Deferras	40					Desferio	35	Another					NA					Spleen i		spleen 13cm on 2015	not appl	<60	40	yes	mild						-1.79769	174
7	RTC 007	Dr.Anant	Male	Ragama	1	HPLC	NA	NA	1992		10	9.3	9.2	10.9	8.2	8.3	Deferras	40	1950				Desferio	45	Another					NA					Splenect	yes	spleen size 16cm	yes	60	28	no		no		no		-	-1.79769	180
10	RTC 010	Dr.Anant	Male	Ragama	1	HPLC	NA	NA	2009		8.9	10.2	11.3	12	7.4	NA	Deferras	40	2800				Desferio	45	Another		NA			NA					Spleen i	no		not appl	60	32	no		no		no		TR+	-1.79769	177
11	RTC 011	Dr.Anant	Male	Ragama	3	HPLC	NA	NA			7.4	7.5	4.6	6.5	NA	NA	Deferras	40		Desferio	35									NA					Splenect	Not appl		yes	>60	29	no		no		no			13	162
12	RTC 012	Dr.Dilum	Male	Ragama	2	1	NA	NA			10.1	7.5	8	NA	NA	NA	No						No							NA					Spleen i	NA	spleen6cm	not appl	>60	No PHT	no		yes	early dilated cardio	no			-1.79769	NA
14	RTC 014	Dr.Dilum	Male	Ragama	3	HPLC	NA	NA	1988		7	6.7	6.9	6.8	6.5	6.8	Deferras	20	8470				Desferio	37	Another					NA					Splenect	NA		yes	60	11	no		no		no			-1.79769	172
19	RTC 019	Dr.Anant	Female	Ragama	1	HPLC	NA	NA	1989		8	8	8.5	8	8	8	Deferras	30	962				Desferio	40	Another					NA					Spleen i	no			60	37	no		no		no		Trival mr, TR jet 27	-1.79769	NA
22	RTC 022	Dr.Anant	Male	Ragama	1	HPLC	NA	NA	1976		8.8	8.6	9.4	9.9	7.8	7.9	Deferras	40					Desferio	45	Supply p			Deferipr	60	2000	2009	Other	High liver enzymes.		Splenect	Not appl		yes	60	36	no		no		no		MR, aortic sclerosis	-1.79769	162
24	RTC 024	Dr.Anant	Female	Ragama	3	HPLC	NA	NA	-		NA	NA	NA	NA	NA	NA	Deferras	20	1860				Desferio	35	Another					NA					Splenect	Not appl	-	yes	60	29	no		no		no		mvp+, MR+	-1.79769	159
26	RTC 026	Dr.Dilum	Male	Ragama	4	HPLC	NA	NA			7.3	NA	NA	NA	NA	NA	No						No							NA					Spleen i	no		not appl	>60	No PHT	no		no		no			-1.79769	NA
27	RTC 027	Dr.Dilum	Female	Ragama	2	4	NA	NA			5.9	NA	NA	NA	NA	NA	No						No							NA					Spleen i	no		not appl	NA	NA	NA		NA		NA			-1.79769	NA
28	RTC 028	Dr.Anant	Female	Ragama	1	HPLC	NA	NA	1987		9	8	8	9.8	9.8	9.7	Deferras	30	NA				Desferio	45	Another			Deferipr		2000	2002	Supply p			Splenect	Not appl		yes	60	42	yes	mild PAH	yes	EF 40%. Was on capto	no			-1.79769	157
29	RTC 029	Dr.Nithe	Male	Ragama	1	HPLC	NA	NA		monthly Tx	NA	NA	NA	NA	NA	NA	Desferio	35												NA					Spleen i	no	NA	not appl	60	NA	no		no		no			-1.79769	NA
30	RTC 030	Dr.Anant	Female	Ragama	1	Electrop	NA	NA	1991		9.8	9.5	8.7	9	7.8	7.6	Desferio	35	NA				Deferipr	50	Supply p		NA			NA					Spleen i	NA		not appl	>60	No PHT	no		no		no			-1.79769	148
31	RTC 031	Dr.Anant	Male	Ragama	1	HPLC	NA	NA	1993		9.7	7.9	9.6	8.4	8	8.4	Deferras	40	5770				Desferio	45	Another					NA					Splenect	Not appl		yes	60	21	no		no		no		MVP & MR	-1.79769	162
32	RTC 032	Dr.Anant	Male	Ragama	1	HPLC	NA	NA	1993		7.7	7.8	6.9	8.1	8.8	8.7	Deferras	40	1950				Desferio	45	Another					NA					Spleen i	no		not appl	60	no PHT	no		no		no			-1.79769	162
33	RTC 033	Dr.Anant	Female	Ragama	1	HPLC	NA	NA	1988		8.7	8	7.1	9	9.1	8.6	Deferras	40	2250				Deferipr	60	Other	Join pain and swelling		Desferio	45	1994		Supply p			Splenect	Not appl		yes	60	25	no		no		yes	Sings of HF+	Grade II MR	-1.79769	143
34	RTC 034	Dr.Dilum	Male	Ragama	6	Electrop	NA	NA			9.7	8.6	7.5	8.4	NA	NA	No						No							NA					Spleen i	NA		not appl	NA	NA	NA		NA		NA			-1.79769	158
37	RTC 037	Dr.Anant	Male	Ragama	1	HPLC	NA	NA	1990		8.7	9.2	9	7.6	8.2	8.3	Deferras	40	3010				Desferio	80	Poor com					NA					Spleen i	yes	spleen size 22cm	not appl	60	30	no		no		no			-1.79769	172
38	RTC 038	Dr.Dilum	Male	Ragama	2	HPLC	NA	NA			6.5	3.8	6.1	NA	NA	NA	Desferio	45	NA											NA					Spleen i	yes	massive spleen	not appl	>60	54	yes	moderate PHT	no		no		grade 1 MR	-1.79769	NA
39	RTC 039	Dr.Nithe	Male	Ragama	4	HPLC	NA	NA		NA	NA	NA	NA	NA	NA	NA	Non													NA					Spleen i	NA		not appl	NA	NA	NA		NA		NA			-1.79769	NA
42	RTC 042	Dr.Dilum	Female	Ragama	4	HPLC	NA	NA			9.4	10.7	8.7	8.3	7.5	5.5	No						No							NA					Spleen i	NA		not appl	NA	NA	NA		NA		NA			-1.79769	NA
43	RTC 043	Dr.Dilum	Male	Ragama	3	HPLC	NA	NA			7.3	7.5	NA	NA	NA	NA	-													NA					Spleen i	no		not appl	>60	No PHT	no		no		no			-1.79769	147
44	RTC 044	Dr.Nithe	Male	Ragama	3	HPLC	NA	NA		totally 2Tx	NA	NA	NA	NA	NA	NA	Non													NA					Splenect	NA		yes	NA	NA	NA		NA		NA			-1.79769	NA
45	RTC 045	Dr.Dilum	Male	Ragama	3	HPLC	NA	NA		since 1990 on 3-4 monthly Transfusions,last Tx on August 2012	8.5	NA	NA	NA	NA	NA	Deferras	20	1152				Desferio	NA	Another		NA			NA					Splenect	yes		yes	60	35	no		no		no			-1.79769	173
50	RTC 050	Dr.Anant	Male	Ragama	1	HPLC	NA	NA	1988		8.1	7.8	8	8.4	8.2	8.3	Desferio	35	NA				Desferio	45	Another					NA					Spleen i	Not appl	-	not appl	60	32	no		no		no			-1.79769	146
51	RTC 051	Dr.Gevak	Female	Ragama	3	HPLC	NA	NA		totally 12 Tx	NA	NA	NA	NA	NA	NA	Non													NA					Splenect	NA		yes	60	NA	NA		NA		NA			-1.79769	NA
52	RTC 052	Dr.Anant	Female	Ragama	1	HPLC	NA	NA	1998		11.2	8.7	8.8	9.6	9.5	10.2	Deferras	40	4550				Desferio	35	Another			Deferipr		2000	2007	Other	High SGPT levels		Spleen i	NA		not appl	60	41	yes	mild PHT	no		no		TR+	-1.79769	149
53	RTC 053	Dr.Anant	Female	Ragama	1	HPLC	NA	NA	1998		9.2	8	7.7	7.8	9	9.2	Deferras	40	3490				Desferio	35	Another			Deferipr	60	2000	2003	Reasons			Spleen i	no		not appl	60	30	yes	mild PHT	no		no		mild LVH	13	157
54	RTC 054	Dr.Anant	Female	Ragama	1	HPLC	NA	NA	1996		9.3	8.5	6.5	7.9	8.7	10.7	Deferras	40	11760				Desferio	35	Another					NA					Splenect	Not appl		yes	60	27	no		no		no			-1.79769	154
55	RTC 055	Dr.Anant	Male	Ragama	1	HPLC	NA	NA	1993		7.8	9.3	6.4	6.5	6.4	9	Deferras	40	2250				Deferipr	75	Another			Desferio	50	2004	2011	Another		6110	Spleen i	no		not appl	>60	No PHT	no		no		no			-1.79769	150
56	RTC 056	Dr.Anant	Male	Ragama	1	HPLC	NA	NA	1992		8.5	8.5	10.4	7.5	8.7	9.3	Deferras	40	3550				Deferipr	60	Other	Join pain	NA	Desferio	40	2006	2011	Another		NA	Splenect	Not appl		yes	60	18	no		no		no		TR+	-1.79769	140
57	RTC 057	Dr.Anant	Male	Ragama	1	HPLC	NA	NA	1991		7.8	8.5	8	7.9	7.5	7.2	Deferras	40					Deferipr	NA	Reasons			Desferio	45	1997	2011	Another			Splenect	Not appl		yes	>60	24	no		no		no		Previous scan mild systolic dysfunction	-1.79769	167
59	RTC 059	Dr.Anant	Male	Ragama	3	HPLC	NA	NA			NA	NA	NA	NA	NA	NA	Desferio													NA					Spleen i	no		not appl	60	28	no		no		no			-1.79769	NA
60	RTC 060	Dr.Anant	Male	Ragama	1	HPLC	NA	NA	1992		8.2	9	7.9	7.6	7.6	7.8	Deferras	40	4250				Deferipr	NA	Other	joint pain				NA					Splenect	Not appl		yes	60	no PHT	no		no		no			-1.79769	151
61	RTC 061	Dr.Anant	Female	Ragama	1	HPLC	NA	NA	1990		7.8	9	8	7.7	8	10.2	Deferras	20	2490				Desferio	25	Another			Deferipr	75	2000	2011	Another			Splenect	Not appl		yes	60	34	yes		no		no			-1.79769	146
62	RTC 062	Dr.Anant	Female	Ragama	1	HPLC	NA	NA	1985		8.5	8.5	7.9	7.8	7.7	8.1	Deferras	40	1350				Desferio	35	Another			Deferipr	75	2000	2011	Another			Splenect	Not appl		yes	60	52	yes		no		no		mild PHT and mild TR	15	140
63	RTC 063	Dr.Dilum	Female	Ragama	3	HPLC	NA	NA		Monthly transfused up to 2005	7.1	7.3	8.6	NA	NA	NA	No						Desferio	35	Other	low ferritin	2695			NA					Spleen i	no		not appl	75	No PHT	no		no		no			-1.79769	NA
64	RTC 064	Dr.Dilum	Male	Ragama	2	3	NA	NA			NA	NA	NA	NA	NA	NA	No						No							NA					Spleen i	no		not appl	NA	NA	NA		NA		NA			-1.79769	NA
65	RTC 065	Dr.Anant	Female	Ragama	1	HPLC	NA	NA	1989		9.2	8.7	8.9	10.6	9.7	8.6	Deferras	40	3470				Desferio	40	Other	Reaction (itching)		Desferio		2009	2011	Other	Reaction		Splenect	Not appl		yes	>60	No PHT	no		no		no			-1.79769	164
66	RTC 066	Dr.Dilum	Female	Ragama	2	HPLC	NA	NA			7.6	7.5	7.7	8.2	7.9	8.1	Deferras	30	811				No							NA					Spleen i	NA	spleen9cm	not appl	NA	NA	NA		NA		NA			-1.79769	154
67	RTC 067	Dr.Anant	Male	Ragama	2	HPLC	NA	NA	2006		7.5	6.8	7.1	6.9	7.2	6.9	Deferipr	75	1019				Desferio	60	Other	Local reaction				NA					Spleen i	no		not appl	60	19	no		no		no			-1.79769	157
68	RTC 068	Dr.Anant	Female	Ragama	1	HPLC	NA	NA	1992		8.8	8.6	5.9	7.7	6.5	8	Desferio	40	2905				Desferio	45	Another					NA					Spleen i	no		not appl	60	35	no		no		no			-1.79769	158
69	RTC 069	Dr.Anant	Female	Ragama	1	HPLC	NA	NA	1995		6.3	7.3	7.7	9.4	7.5	7	Deferras	40	2680				Desferio	60	Another					NA					Splenect	Not appl		yes	60	30	no		no		no			-1.79769	148
70	RTC 070	Dr.Gevak	Female	Ragama	3	HPLC	NA	NA		2 times Tx	NA	NA	NA	NA	NA	NA	Non													NA					Spleen i	no		not appl	NA	NA	NA		NA		NA			-1.79769	NA
71	RTC 071	Dr.Dilum	Male	Ragama	3	HPLC	NA	NA	2002		5.8	4.9	5.4	4.5	7.4	NA	-		-				Desferio	35	Reasons		1070			NA					Splenect	yes	massive splenomegaly	?	75	43	yes	mild PHT	yes	mild dilated LA/RA	no		grade 1 MR	-1.79769	NA
72	RTC 072	Dr.Dilum	Male	Ragama	2	HPLC	NA	NA			7.9	7.7	7.8	5.8	NA	NA	No						No							NA					Spleen i	NA	spleen13cm	not appl	>60	27	no		no		no			-1.79769	177
74	RTC 074	Dr.Gevak	Female	Ragama	3	HPLC	NA	NA		6 monthly till 1993 then monthly till 2001 then on demand	NA	NA	NA	NA	NA	NA	Desferio													NA					Splenect	yes		yes	NA	NA	NA		NA		NA			-1.79769	NA
76	RTC 076	Dr.Dilum	Male	Ragama	2	HPLC	NA	NA	1983		NA	NA	NA	NA	NA	NA	Deferras	30	1004				NA							NA					Splenect	yes		yes	>60	30	no		no		no			-1.79769	NA
77	RTC 077	Dr.Anant	Male	Ragama	1	HPLC	NA	NA	1983		8.5	8.5	8.5	9.9	8	9	Deferras	40					Desferio	45	Poor com					NA					Splenect	Not appl		yes	60	17	no		no		no			-1.79769	158
78	RTC 078	Dr.Anant	Female	Ragama	1	Not conf	NA	NA	1991		8.8	NA	NA	NA	NA	NA	Desferio	53												NA					Spleen i			not appl	NA	NA	NA		NA		NA			-1.79769	143
80	RTC 080	Dr.Dilum	Male	Ragama	1	HPLC	NA	NA			7.9	NA	NA	NA	NA	NA	No						No							NA					Spleen i	NA		not appl	NA	NA	NA		NA		NA			-1.79769	NA
81	RTC 081	Dr.Anant	Male	Ragama	1	HPLC	NA	NA	2009		7	9.5	7	6	9	7.8	Deferras	40	1260				Deferipr	75	Reasons		NA	Desferio	40	2004	2011	Another			Spleen i	yes		not appl	60	23	no		no		no			-1.79769	155
84	RTC 084	3	2	1	3	1	NA	NA		totally 40 Tx	NA	NA	NA	NA	NA	NA	1	45												NA					1	2	10CM spleen	3	50	50	1	mild	2		2		2-3rd degree MR	-1.79769	NA
86	RTC 086	Dr.Gevak	Male	Ragama	2	HPLC	NA	NA		Tx every monthly till 16y	NA	NA	NA	NA	NA	NA	Non						Desferio	1996						NA					NA	NA	NA		60	24	no		no		no			-1.79769	NA
87	RTC 087	Dr.Anant	Male	Ragama	1	HPLC	NA	NA	1995		8.8	6.6	7.3	8.7	6.3	9.1	Desferio	45		Deferipr	75									NA					Splenect	Not appl	-	yes	60	31	yes	moderate PHT	no		no			-1.79769	160
90	RTC 090	Dr.Anant	Male	Ragama	3	HPLC	NA	NA			6	4.3	NA	NA	NA	NA	-													NA					Spleen i	yes	spleen size 20cm	not appl	60	21	no		no		no		LV slightly dialated	-1.79769	NA
91	RTC 091	Dr.Anant	Female	Ragama	1	HPLC	NA	NA	1990		9.3	8	8.1	8.5	8.2	9.1	Deferras	40					Deferipr	35	Reasons			Desferio	35	2008	2011	Another			Spleen i	no		not appl	>60	no PHT	no		no		no		TR, trivial MR, MVP	-1.79769	141
92	RTC 092	Dr.Anant	Male	Ragama	1	HPLC	NA	NA			7.7	7.7	7.8	6.8	7.2	8.6	Deferras	40	1350				Desferio	45	Another			Deferipr		2000	2000	Other	Joint pain		Spleen i	no	spleen size 12cm	not appl	60	26	no		no		no			-1.79769	158
94	RTC 094	Dr.Anant	Female	Ragama	3	HPLC	NA	NA			6.8	7.2	5.7	6.3	7.5	5.8	Deferras	40					Desferio		Other	Reaction on first dose				NA					Spleen i	yes		not appl	60	24	no		no		no			-1.79769	162
95	RTC 095	Dr.Anant	Female	Ragama	1	HPLC	NA	NA	2004		9.4	10.1	9.6	6.9	8.5	8.7	Deferras	40	1660				Desferio	45	Another					NA					Splenect	Not appl	-	yes	>60	12	no		no		no			-1.79769	158
96	RTC 096	Dr.Dilum	Male	Ragama	2	HPLC	NA	NA			9.7	9.5	8.9	9.1	9.2	NA	No						No			on/off taking IV DFO				NA					Spleen i	no		not appl	78	No PHT	no		no		no			-1.79769	167
97	RTC 097	Dr.Anant	Male	Ragama	1	HPLC	NA	NA			8.5	10.1	9	10.7	7.6	8.2	Deferras	40	4790				Deferipr	150	Other	Join pain		Desferio	40	1999	Still on DFO	Poor com			Splenect	Not appl		yes	>60	no PHT	no		no		no			-1.79769	161
98	RTC 098	Dr.Anant	Female	Ragama	1	HPLC	NA	NA	1994		9	9.1	9.1	9.6	7.9	8	Deferras	40		Deferras	2015		Desferio	45	Another					NA					Spleen i	no		not appl	>60	27	no		no		no			14	151
99	RTC 099	Dr.Nithe	Male	Ragama	2	Not conf	NA	NA		not available	4.2	NA	NA	NA	NA	NA	Non													NA					Spleen i	no		not appl	NA	NA	NA		NA		NA			-1.79769	NA
100	RTC 100	Dr.Dilum	Male	Ragama	1	HPLC	NA	NA	2000		10.2	9.2	7.2	7	8.7	8.4	Deferras	40	2880				Desferio	35	Another		NA			NA					Splenect	yes		yes	>60	35	no		no		no			8	154
102	RTC 102	Dr.Dilum	Male	Ragama	1	HPLC	NA	NA	1989		6.8	8.9	8.3	8.1	10.9	7.5	Deferras	40					Desferio	45	Another			Deferipr	NA	1998	2006	Other			Splenect	no		yes	>60	27	no		no		no		MVP,TR,M	-1.79769	152
103	RTC 103	Dr.Dilum	Male	Ragama	1	HPLC	NA	NA	1998		7.3	8	8.4	6.1	8.5	9.4	Deferras	40					Desferio	35	Another					NA					Spleen i	no		not appl	>60	15	no		no		no		-	-1.79769	138
104	RTC 104	Dr.Dilum	Female	Ragama	1	HPLC	NA	NA	1984		9	8.5	10.2	9.1	10.8	9.1	Deferras	30	2300				Deferipr	75	Another		NA	Desferio	45	2005	2008	Another		NA	Splenect	no		yes	>60	22	no		no		no		myxomatous MVP,trivial MR, on SABE prophylaxis	-1.79769	148
105	RTC 105	Dr.Dilum	Female	Ragama	3	HPLC	NA	NA			8	7.7	6	NA	NA	NA	Desferio	45												NA					Spleen i		hepatosplenomegaly	not appl	>60	No PHT	no		no		no			-1.79769	153
106	RTC 106	Dr.Dilum	Male	Ragama	1	HPLC	NA	NA	2000		9.3	8.5	6.2	8.7	7.5	7.9	Deferras	40					Desferio	35	Another					NA					Spleen i	no	spleen 8.4cm	not appl	78	24	no		no		no		MVP,TR	10	137
108	RTC 108	Dr.Dilum	Female	Ragama	2	HPLC	NA	NA			5.7	NA	NA	NA	NA	NA	-						-							NA					Splenect	no	massive splenomegaly	yes	86	No PHT	no		no		no			-1.79769	124
109	RTC 109	Dr.Dilum	Female	Ragama	4	HPLC	NA	NA		Tx prior to cholecystectomy & during pregnancy	10	8.8	NA	NA	NA	NA	No						No							NA					Spleen i	no		not appl	NA	NA	NA		NA		NA			-1.79769	NA
110	RTC 110	Dr.Gevak	Female	Ragama	3	HPLC	NA	NA		only 2 Tx was done	NA	NA	NA	NA	NA	NA	Non													NA					Spleen i	no		not appl	NA	NA	NA		NA		NA			-1.79769	NA
111	RTC 111	Dr.Nithe	Male	Ragama	2	HPLC	NA	NA		Not transfused.	NA	NA	NA	NA	NA	NA	Non													NA					Spleen i	no		not appl	NA	NA	NA		NA		NA			-1.79769	NA
112	RTC 112	Dr.Dilum	Male	Ragama	2	HPLC	NA	NA			NA	NA	NA	NA	NA	NA	2`	25	997											NA					Splenect	yes		yes	60	18	no		no		no			-1.79769	161
113	RTC 113	Dr.Dilum	Male	Ragama	1	HPLC	NA	NA	1998		9.8	8	8	7.1	8.1	7.9	Deferras	40	3370				Desferio	45	Another		NA	Deferipr	250	2005	2006	Reasons		NA	Splenect	yes		yes	>60	27	no		no		no			14	154
114	RTC 114	Dr.Dilum	Female	Ragama	3	HPLC	NA	NA		0n 1-2monthly blood transfusion till 1999	6.7	6.4	6	NA	NA	NA	No						Deferras	20	Other	N need,low ferritin	696	Desferio	NA	1999	2002	Another		NA	Splenect	no		yes										-1.79769	NA
116	RTC 116	Dr.Dilum	Male	Ragama	1	HPLC	NA	NA	1991		8.3	8.7	7.9	7.6	8.5	7.4	Deferipr	75					Desferio		Supply p			Deferras	40	2011	2012	Reasons			Spleen i	yes	spleen size 17cm	not appl	>60	27	no		no		no		MVP	-1.79769	157
117	RTC 117	Dr.Dilum	Female	Ragama	2	HPLC	NA	NA			7.1	7.5	7.7	8	6.5	6.5	Deferras	40	1770				Deferipr	75	Another		2380	Desferio	60	2003	2009	Another		2000	Spleen i	yes	16 cm spleen,pancyto	not appl	>60	37	no		no		no			-1.79769	148
118	RTC 118	Dr.Dilum	Male	Ragama	4	HPLC	NA	NA			10.8	NA	NA	NA	NA	NA	No						No							NA					Splenect	NA		yes	NA	NA	NA		NA		NA			-1.79769	NA
120	RTC 120	Dr.Dilum	Female	Ragama	1	HPLC	NA	NA	2010		7.6	7.6	8.2	9	7.9	6.4	Deferras	40					Desferio	45	Poor com					NA					Spleen i	no		not appl	60	17	no		no		no			-1.79769	156
121	RTC 121	Dr.Dilum	Male	Ragama	3	HPLC	NA	NA	1997		6.7	6.8	6.6	7.2	7	7	Deferras	40					Desferio	35	Another					NA					Spleen i	no	spleen 12cm	not appl	>60	45	yes	mild	no		no			-1.79769	173
122	RTC 122	Dr.Dilum	Female	Ragama	3	HPLC	NA	NA			6.8	7.3	6	8	5.3	NA	No						Deferipr	33.3	Other	No need	NA			NA					Spleen i	no		not appl	72	No PHT	no		no		no			-1.79769	145
124	RTC 124	Dr.Dilum	Female	Ragama	2	HPLC	NA	NA	-		NA	NA	NA	NA	NA	NA	-			-			-	-						NA					Spleen i	no		not appl	56	No PHT	no		no		no			-1.79769	NA
125	RTC 125	Dr.Dilum	Female	Ragama	3	HPLC	NA	NA			7.8	6.7	7.8	NA	NA	NA	No						No							NA					Spleen i	NA		not appl	70	No PHT	no		no		no			-1.79769	NA
127	RTC 127	Dr.Dilum	Female	Ragama	1	HPLC	NA	NA	1990		12	9.7	9	8	8.7	8.5	Deferras	40					Desferio	35	Another					NA					Splenect	no		yes	>60	29	yes	mild	no		no		MVP,MR	-1.79769	141
129	RTC 129	Dr.Nithe	Female	Ragama	3	HPLC	NA	NA		No Tx till 2008	4.8	5	4.4	4.7	NA	NA	Non													NA					Spleen i	yes	16 CM spleen	not appl	70	39	no		no		no			-1.79769	NA
130	RTC 130	Dr.Dilum	Male	Ragama	1	HPLC	NA	NA	2010		7.5	8.1	8	7.5	8.8	9.2	Deferras	40					Desferio	35	Another			Deferipr	12.5	1996	2007	Other	knee joint swelling		Spleen i	no		not appl	60	27	no		no		no		MVP	-1.79769	156
131	RTC 131	Dr.Dilum	Female	Ragama	2	HPLC	NA	NA			7	7	NA	NA	NA	NA	Desferio	45		Deferipr	75									NA					Splenect	no		yes	60	22	no		no		no			-1.79769	156
132	RTC 132	Dr.Dilum	Female	Ragama	1	HPLC	NA	NA	2010		7.2	7.8	8	6.6	8.9	8.7	Deferras	40					Desferio	45	Another					NA					Spleen i	no	spleen 10.7cm	not appl	>60	20	no		no		no			-1.79769	135
133	RTC 133	Dr.Gevak	Female	Ragama	3	HPLC	NA	NA		monthly Tx till 7y ater 1997 not on Tx, since 2004 Tx on demand	NA	NA	NA	NA	NA	NA	Deferras	44												NA					Splenect	yes	massive spleen	yes	NA	NA	NA		NA		NA			-1.79769	NA
137	RTC 137	Dr.Nithe	Female	Ragama	3	HPLC	NA	NA		totally 50Tx	NA	NA	NA	NA	NA	NA	Desferio	35												NA					Splenect	yes		yes	59	18	NA		NA		NA			-1.79769	NA
138	RTC 138	Dr.Dilum	Female	Ragama	3	HPLC	NA	NA			NA	NA	NA	NA	NA	NA	Desferio	45	6210											NA					Splenect	no		yes	>60	40	no		no		no		trivial MR	-1.79769	NA
139	RTC 139	Dr.Dilum	Male	Ragama	2	HPLC	NA	NA			7.6	NA	NA	NA	NA	NA	-			-			-	-	-	-		-	-	NA		-	-		Splenect	no	spleen 13.7 * 6.2	not appl	>60	No PHT	no		no		no		elevated vauax aerose the AV without sclerosis, systolic murmer	-1.79769	169
140	RTC 140	Dr.Dilum	Male	Ragama	1	HPLC	NA	NA	1994		8.9	8.4	7.7	8.6	9.4	8.8	Desferio	75	NA	Deferipr	25	NA								NA					Splenect	yes		yes	>60	44	yes	mild PHT	no		no			-1.79769	162
142	RTC 142	Dr.Dilum	Female	Ragama	2	HPLC	NA	NA			NA	NA	NA	NA	NA	NA	-			-			-	-	-	-		-	-	NA		-	-		Spleen i	no	moderate splenomegay	not appl	60	45	no		no		no		2 degree AV block, TR, frequent ventricular ectopics	-1.79769	153
146	RTC 146	Dr.Dilum	Male	Ragama	3	HPLC	NA	NA			6.5	5.5	5.2	5.6	NA	NA	Deferras	40					Deferipr	75	Other	records not available		Desferio	35	2010	2011	Another			Splenect	yes	massive spleen	yes	61	No PHT	no		no		no			-1.79769	151
147	RTC 147	Dr.Dilum	Male	Ragama	1	HPLC	NA	NA	2000		8.9	6	6	6.5	7.9	NA	Deferras	40	3640				Deferipr	75	Poor com		NA			NA					Splenect	yes		yes	60	No PHT	no		no		no			-1.79769	162
148	RTC 148	Dr.Dilum	Male	Ragama	1	HPLC	NA	NA	1995		6.9	6.8	6	NA	NA	NA	Deferras	40	1740				Desferio	50	Another		NA			NA					Spleen i	no	mild enlarged spleen	not appl	>60	26	no		no		no			-1.79769	159
149	RTC 149	Dr.Dilum	Male	Ragama	4	HPLC	NA	NA			NA	NA	NA	NA	NA	NA	No						No							NA					Spleen i	NA		not appl	NA	NA	NA		NA		NA			-1.79769	NA
153	RTC 153	Dr.Dilum	Female	Ragama	2	HPLC	NA	NA			7.2	NA	NA	NA	NA	NA	-													NA					Spleen i	no		not appl										-1.79769	NA
154	RTC 154	Dr.Dilum	Male	Ragama	3	HPLC	NA	NA			8	NA	NA	NA	NA	NA	Deferras	40	1700				Desferio							NA					Spleen i	yes	Splen22,pancytopenia	not appl	60		no		no		no			-1.79769	170
156	RTC 156	Dr.Dilum	Female	Ragama	1	HPLC	NA	NA	1997		8	8.4	9.2	8	7.3	8	Deferras	40	5020				Desferio	35	Poor com					NA					Spleen i	yes	pancytopenia,splen15	not appl	55	39	no		no		yes	diastolic dysfunctio		-1.79769	149
159	RTC 159	Dr.Dilum	Female	Ragama	3	HPLC	NA	NA			6.8	6.9	6.9	7	7.7	5.4	Deferras	40	1150				Desferio	17	Another		NA			NA					Spleen i	no		not appl	>60	25	no		no		no			-1.79769	132
161	RTC 161	Dr.Nithe	Female	Ragama	2	HPLC	NA	NA		twice since 1998	5.8	NA	NA	NA	NA	NA	Non													NA					Spleen i	no		not appl	60	12	no		no		no			-1.79769	NA
162	RTC 162	Dr.Dilum	Male	Ragama	2	HPLC	NA	NA			8.2	NA	NA	NA	NA	NA														NA					Spleen i	no		not appl	NA	NA	NA		NA		NA			-1.79769	NA
169	RTC 169	Dr.Dilum	Female	Ragama	1	HPLC	NA	NA	1997		9.9	8.7	8.8	10.3	9	7.9	Desferio	35	NA											NA					Spleen i	no		not appl	70	35.9	no		no		no			-1.79769	151
170	RTC 170	Dr.Dilum	Female	Ragama	2	HPLC	NA	NA			8.3	NA	NA	NA	NA	NA	-													NA					Spleen i	no		not appl	60	18	no		no		no			-1.79769	NA
171	RTC 171	Dr.Dilum	Male	Ragama	2	HPLC	NA	NA			5.8	5	NA	NA	NA	NA	-													NA					Spleen i	no		not appl	40-50				yes	Dilated RA,RV,LA	yes	slight LV dysfunctio		-1.79769	NA
174	RTC 174	Dr.Dilum	Female	Ragama	1	HPLC	NA	NA	1993		7.2	8.1	4.9	6.9	9	9.4	Deferras	40					Desferio	30	Supply p			Deferipr	95	2008	2011	Supply p			Spleen i	no		not appl	>60	20	no		no		no			-1.79769	160
175	RTC 175	Dr.Dilum	Female	Ragama	1	HPLC	NA	NA	1987		8.9	7.8	6.7	8	9	9	Deferras	30	678				Desferio	45	Another		NA			NA					Splenect	yes		yes	60	29	no		no		no			-1.79769	145
176	RTC 176	Dr.Dilum	Female	Ragama	2	HPLC	NA	NA			8.2	8.4	NA	NA	NA	NA	-													NA					?	no	spleen 12cm	not appl					no		no			-1.79769	144
177	RTC 177	Dr.Dilum	Male	Ragama	3	HPLC	NA	NA	2003		8	7.2	7.8	6.8	7.1	6.8	Deferras	40					Deferipr	75	Reasons			Desferio	12.5	2004	2011	Another			Spleen i	no	spleen 15cm	not appl	>60	24	no		no		no		MR,MVP	-1.79769	144
179	RTC 179	Dr.Dilum	Male	Ragama	2	HPLC	NA	NA			6.5	5.1	5.6	NA	NA	NA	-													NA					Spleen i	no		not appl					no		no			-1.79769	NA
181	RTC 181	Dr.Dilum	Female	Ragama	2	HPLC	NA	NA			7.6	6.1	6.2	5.4	NA	NA														NA					Splenect	yes	massive spleen	yes	60	28	yes	mild PHT	no		yes	diastoloic dysfuncti		-1.79769	156
182	RTC 182	Dr.Dilum	Female	Ragama	2	HPLC	NA	NA			5.2	6.7	8	7.3	NA	NA	-													NA					Spleen i	no		not appl					no		no			-1.79769	NA
183	RTC 183	Dr.Dilum	Female	Ragama	2	HPLC	NA	NA			6	5.1	6.1	5.2	6.1	5.2	Desferio	45	1130											NA					Spleen i	no		not appl	60	35	no		no		yes	USS evidence	Grade1 MR,Grade1 AR	-1.79769	NA
184	RTC 184	Dr.Dilum		Ragama	2	HPLC	NA	NA			7.2	7.7	NA	NA	NA	NA	Desferio		1551											NA					Spleen i	no		not appl										-1.79769	NA
185	RTC 185	Dr.Gevak	Female	Ragama	2	HPLC	NA	NA			NA	NA	NA	NA	NA	NA	Non													NA					Spleen i	no		not appl	NA	NA	NA		NA		NA			-1.79769	NA
186	RTC 186	Dr.Dilum	Female	Ragama	2	HPLC	NA	NA			7.8	NA	NA	NA	NA	NA	Deferipr		1870											NA					Spleen i	no		not appl										-1.79769	NA
187	RTC 187	Dr.Dilum	Female	Ragama	1	HPLC	NA	NA	1991		9.2	10	8	8	NA	NA	Deferras	40	1880				Desferio	NA	Another		NA			NA					Spleen i	yes	spleen 12cm	not appl	75	No PHT	no		no		no			-1.79769	151
188	RTC 188	Dr.Dilum	Male	Ragama	2	HPLC	NA	NA			6	6.2	5.8	NA	NA	NA	Deferras	40	1460											NA					Spleen i	no	moderate splenomegal	not appl	60	29	no		no		no			-1.79769	NA
189	RTC 189	Dr.Dilum	Male	Ragama	3	HPLC	NA	NA			4.6	3.9	4.9	NA	NA	NA														NA																		-1.79769	NA
191	RTC 191	Dr.Dilum	Male	Ragama	2	HPLC	NA	NA			7.9	8.6	7.5	NA	NA	NA	-													NA					Spleen i	no		not appl					no		no			-1.79769	NA
194	RTC 194	Dr.Dilum	Male	Ragama	1	HPLC	NA	NA	1993		8.5	7.6	8	6	7.3	8.9	Deferras	40					Desferio	45	Another			Deferipr	NA	2008	2008	Other	joint pains		Spleen i	no		not appl	NA	NA	NA		no		no			-1.79769	165
196	RTC 196	Dr.Dilum	Female	Ragama	3	HPLC	NA	NA			4.2	5.8	5.3	5.6	5.1	NA	-													NA					Spleen i	no		not appl	NA									-1.79769	NA
200	RTC 200	Dr.Dilum	Male	Ragama	2	HPLC	NA	NA		since 3m regular Tx till 8y, then till 16y not on Tx, at 16y one Tx	6.8	5.6	NA	NA	NA	NA	-													NA					Spleen i	no	hepatosplenomegaly+	not appl	NA	NA	NA		NA		NA			-1.79769	NA
202	RTC 202	Dr.Dilum	Female	Ragama	4	HPLC	NA	NA			8.8	5.6	7	5.6	8.4	4.6	Deferras	40	680				Desferio	45	Another		NA			NA					Splenect	yes	spleen20cm	yes	60	27	no		no		no		myxomatous AVML, MVP	-1.79769	NA
204	RTC 204	Dr.Gevak	Male	Ragama	1	HPLC	NA	NA		NA	NA	NA	NA	NA	NA	NA														NA					Spleen i	NA		NA	NA	NA	NA		NA		NA			-1.79769	NA
207	RTC 207	Dr.Nithe	Male	Ragama	1	HPLC	NA	NA		NA	NA	NA	NA	NA	NA	NA	Desferio	60												NA					Spleen i	NA	NA	not appl	NA	NA	NA		NA		NA			-1.79769	NA
209	RTC 209	Dr.Anant	Male	Ragama	1	HPLC	NA	NA	1991		8.9	8	8.2	8	7.8	10.7	Deferras	40	NA				Desferio	20	Another			Deferipr		1993	1993	Other	Neutropenia and Increase SGPT		Spleen i	no	-	not appl	60	25	no		no		no			15	172
211	RTC 211	Dr.Anant	Female	Ragama	1	HPLC	NA	NA	2000		8.9	8.8	7.7	8.6	7.8	7.1	Deferras	40		Desferio	60		Deferipr		Other	Joint pain				NA					Spleen i	yes		not appl	NA	NA	NA		NA		NA			-1.79769	142
213	RTC 213	Dr.Nithe	Male	Ragama	1	HPLC	NA	NA		monthly Tx	NA	NA	NA	NA	NA	NA	Desferio	60												NA					Spleen i	no		not appl	NA	NA	NA		NA		NA			-1.79769	NA
214	RTC 214	Dr.Dilum	Female	Ragama	1	Not conf	NA	NA			NA	NA	NA	NA	NA	NA	Deferras	40	NA	Desferio	45	NA	Deferipr	NA	Other	used when DFO unavailable				NA					Splenect	yes		yes	45	NA	NA		no		yes	on spironolactone, c		-1.79769	168
215	RTC 215	Dr.Dilum	Female	Ragama	3	HPLC	NA	NA		until 2002	6	6.8	NA	NA	NA	NA	Deferras	40	1010				Desferio	NA	Another		NA			NA					Splenect	no		yes	60	No PHT	no		yes	mild dilated LV	no			-1.79769	167
216	RTC 216	Dr.Anant	Female	Ragama	1	HPLC	NA	NA	1994		9.2	9.6	10	9.4	10.2	9.4	Deferras	40					Desferio	45	Another					NA					Spleen i	no		not appl	60	21	no		no		no			-1.79769	152
218	RTC 218	Dr.Dilum	Female	Ragama	2	HPLC	NA	NA		monthly Tx till 10y	7.2	7.1	7.1	7.3	NA	NA	Deferras	30	NA											NA					Splenect	NA		yes	>60	No PHT	no		yes	,ild iron overload	no			-1.79769	NA
219	RTC 219	Dr.Dilum	Male	Ragama	2	1	NA	NA			7.5	NA	NA	NA	NA	NA	No						No							NA					Spleen i	no		not appl	35	NA	NA		yes	dilated cardiomyopat	no		pleural & pericardial effusions	-1.79769	NA
220	RTC 220	Dr.Dilum	Female	Ragama	2	HPLC	NA	NA			5.8	7.1	5.8	6.3	6.6	7.1	Deferipr	75	2060				Deferras	40	Other	practical problems	1590			NA					Spleen i	NA		not appl	>60	32	no		no		no			-1.79769	160
222	RTC 222	Dr.Anant	Female	Ragama	3	HPLC	NA	NA	2012		5.4	6.4	5.1	6.8	5.5	6.9	Desferio	35												NA					Splenect	Not appl		yes										-1.79769	144
223	RTC 223	Dr.Anant	Female	Ragama	3	HPLC	NA	NA		monthly transfusion till 14y then off for 10years. Since 2009 transfusion on demand	7.1	6.5	6.8	7	7	7	Desferio						Deferras		Other	Alergy				NA					Splenect	Not appl	-	yes	60	32	no		no		no			-1.79769	149
224	RTC 224	Dr.Dilum	Male	Ragama	2	HPLC	NA	NA			7.7	NA	NA	NA	NA	NA	No						No							NA					Spleen i	NA	spleen6cm	not appl	No	NA	NA		NA		NA			-1.79769	NA
226	RTC 226	Dr.Dilum	Female	Ragama	2	HPLC	NA	NA			6.7	7.8	9.1	8.6	7.7	NA	No						No							NA					Spleen i	no		not appl	>60	mild PHT	yes		no		no			-1.79769	155
227	RTC 227	Dr.Anant	Male	Ragama	1	HPLC	NA	NA	2002		8.4	7.2	9	8.1	7.8	8.1	Deferras	40					Desferio	33	Another			Deferipr		2009	2009	Other	Joint pain		Spleen i	no		not appl	60	23	no		no		no			-1.79769	145
228	RTC 228	Dr.Anant	Female	Ragama	1	HPLC	NA	NA	1998		9.4	9.5	8.2	8.5	9	8.9	Deferras	40					Deferipr		Other	Joint pain		Desferio		2001	2008	Another			Spleen i	no		not appl	66	no PHT	no	-	no		no			-1.79769	147
229	RTC 229	Dr.Dilum	Female	Ragama	1	HPLC	NA	NA	2002		9	7.8	9.5	8.8	8.8	8.5	Deferras	40	5490				Desferio	NA	Another		NA			NA					Spleen i	no		not appl	NA	NA	NA		NA		NA			-1.79769	144
230	RTC 230	Dr.Anant	Male	Ragama	1	HPLC	NA	NA	2002		7.7	8.6	9.3	8.1	7.6	10.2	Deferras	40					Desferio	35	Another					NA					Spleen i	no		not appl	NA	NA	NA		NA		NA			8	137
231	RTC 231	Dr.Anant	Male	Ragama	1	HPLC	NA	NA	2002		7.2	9.3	8	6	6.2	NA	Deferras	40					Desferio	25	Another			Deferipr	75	2011	2011	Other	Joint pain		Spleen i	yes		not appl	60	23	no		no		no			-1.79769	138
233	RTC 233	Dr.Dilum	Female	Ragama	1	Not conf	NA	NA	2000	adopted child,so Dx not confirmed, managed as thal.major	9.8	9.5	9.8	9.5	8.5	8.3	Deferras	40	2780				Deferipr	NA	Reasons		NA	Desferio	NA	2003	2010	Another		NA	Spleen i	no		not appl	60	44	yes	mild PHT	no		no		MVP,AVML myxomatous	-1.79769	147
236	RTC 236	Dr.Anant	Female	Ragama	1	HPLC	NA	NA	2001		9.5	8.4	9.8	10	10.4	9	Deferras	40		Desferio	45									NA					Spleen i	no		not appl	60	29	no		no		no			-1.79769	154
237	RTC 237	Dr.Anant	Female	Ragama	1	HPLC	NA	NA	2013		8.2	8.5	8.9	9.2	8.5	8.3	Deferras	40					Desferio	NA	Another					NA					Spleen i	no		not appl	60	23	no		no		no			-1.79769	148
240	RTC 240	Dr.Dilum	Male	Ragama	1	HPLC	NA	NA	2000		9	7.9	8	9.8	7.8	7.8	Desferio	35	NA				Deferipr	NA	Reasons		NA			NA					Spleen i	no		not appl	>60	33	no		no		no			12	166
241	RTC 241	Dr.Dilum	Female	Ragama	3	HPLC	NA	NA		3monthly till 7y,then once in2007,then no transfusions	4	NA	NA	NA	NA	NA	Desferio	45	NA											NA					Splenect	yes		yes	NA	NA	NA		NA		NA			-1.79769	NA
242	RTC 242	Dr.Dilum	Female	Ragama	4	HPLC	NA	NA		No blood transfusions	NA	NA	NA	NA	NA	NA	No						No							NA					Spleen i	NA	spleen8cm	not appl	NA	NA	NA		NA		NA			-1.79769	NA
243	RTC 243	Dr.Anant	Female	Ragama	3	HPLC	NA	NA			6.5	5.5	NA	NA	NA	NA	No						Deferras	40	Other	controlled SF levels	3183			NA					Splenect	Not appl	-	yes	>60	52			no		no			-1.79769	155
244	RTC 244	Dr.Anant	Female	Ragama	1	HPLC	NA	NA	2002		10	9.5	9.8	9.1	8.6	8.8	Deferras	40		Desferio	60									NA					Splenect	Not appl		yes	60	18	no		no		no			13	146
245	RTC 245	Dr.Gevak	Female	Ragama	4	HPLC	NA	NA		totally 39 Tx	NA	NA	NA	NA	NA	NA	Deferras	30					Deferipr	17						NA					Splenect	yes		yes	NA	NA	NA		NA		NA			-1.79769	NA
246	RTC 246	Dr.Anant	Female	Ragama	1	HPLC	NA	NA	1998		8.3	7.3	7	8.3	8.4	7.2	Deferras	40	2130				Desferio	45	Another					NA					Spleen i	no		not appl	60	30	no		no		no			14	153
247	RTC 247	Dr.Gevak	Female	Ragama	3	HPLC	NA	NA		on demand	6.7	5.5	5.8	5.4	5.1	5.1	Desferio	25		Deferras	20									NA					Splenect			yes	60	37	yes	mild systolic pul HT	no		no			-1.79769	NA
248	RTC 248	Dr.Gevak	Female	Ragama	3	HPLC	NA	NA		on demand	6.7	5.5	5.8	5.4	5.1	5.1	Desferio	25		Deferras	20									NA					Splenect			yes	60	37	yes	mild systolic pul HT	no		no			-1.79769	NA
250	RTC 250	Dr.Anant	Male	Ragama	1	HPLC	NA	NA	2005		8.8	11.5	9	9	7.7	8.9	Deferras	40	2790				Desferio	35	Another					NA					Spleen i	no		not appl	60	no PHT	no		no		no			10	138
251	RTC 251	Dr.Nithe	Female	Ragama	1	HPLC	NA	NA		monthly Tx	NA	NA	NA	NA	NA	NA	Deferras	20												NA					Splenect	NA	NA	yes	65	28	no		no		no			-1.79769	NA
252	RTC 252	Dr.Anant	Female	Ragama	1	HPLC	NA	NA	2002		8.1	8.5	9.5	9	9.9	9.5	Deferras	40	306				Deferipr	NA	Other	Joint pain and swelling		Desferio	35	2006	2011	Another			Spleen i	no	-	not appl	60	22	no		no		no		mild TR+	11	140
253	RTC 253	Dr.Anant	Male	Ragama	1	HPLC	NA	NA	1997		7.9	7.8	8.7	6.9	9.5	8.6	Desferio	40					Deferipr		Other	Increase SGPT, SGOT		Deferras	40	2012	2014	Supply p			Spleen i	no		not appl	>60	6	no		no		no			-1.79769	161
254	RTC 254	Dr.Anant	Female	Ragama	2	HPLC	NA	NA	2013		7	4.8	5.9	8.7	5.8	3.2	Deferipr	75					Deferras	40	Other	Vomiting		Desferio		NA		Other	Allergy		Spleen i			not appl	60	19	no		no		no			-1.79769	148
255	RTC 255	Dr.Anant	Male	Ragama	2	HPLC	NA	NA			5.8	6.5	7.2	NA	NA	NA	N0						No							NA					Spleen i	no		not appl	60	no PHT	no		no		no			-1.79769	174
256	RTC 256	Dr.Anant	Male	Ragama	1	HPLC	NA	NA	1992		9.2	9.2	9.8	9	9.1	8	Deferras	40	5180				Desferio	45	Another			Deferipr	na	1997	1997	Supply p			Splenect	Not appl	-	yes	60	25	no		no		no			-1.79769	174
258	RTC 258	Dr.Dilum	Female	Ragama	3	HPLC	NA	NA			6.5	NA	NA	NA	NA	NA	Deferras	47	5000				Desferio	NA	Another					NA					Splenect	yes		yes	NA	NA	NA		NA		NA			-1.79769	NA
260	RTC 260	Dr.Anant	Male	Ragama	1	HPLC	NA	NA	1992		8.9	9.2	9	7.5	8	6.4	Deferras	40					Desferio		Another			Deferipr		NA		Other	Vomiting		Spleen i	no	-	not appl	60	32	no		no		no		TR+	-1.79769	166
261	RTC 261	Dr.Gevak	Female	Ragama	2	HPLC	NA	NA		totally 58 Tx	NA	NA	NA	NA	NA	NA	Desferio													NA					Spleen i			not appl	NA	NA	NA		NA		NA			-1.79769	NA
262	RTC 262	Dr.Nithe	Male	Ragama	2	HPLC	NA	NA		Not transfused	NA	NA	NA	NA	NA	NA	Non													NA					Spleen i	no		not appl	NA	NA	NA		NA		no			-1.79769	NA
263	RTC 263	Dr.Nithe	Female	Ragama	2	Not conf	NA	NA		Not trasfused	NA	NA	NA	NA	NA	NA	Non													NA					Spleen i	no		not appl	NA	NA	NA		NA		no			-1.79769	NA
264	RTC 264	Dr.Gevak	Male	Ragama	2	HPLC	NA	NA			NA	NA	NA	NA	NA	NA	Non													NA					Spleen i	no		not appl	NA	NA	NA		NA		NA			-1.79769	NA
269	RTC 269	Dr.Nithe	Female	Ragama	1	HPLC	NA	NA		monthly	NA	NA	9.3	9.6	NA	NA	Desferio	40		Deferras	40									NA					Spleen i	no		not appl	68	NA	no		NA		no			-1.79769	NA
270	RTC 270	Dr.Nithe	Female	Ragama	2	HPLC	NA	NA		monthly	NA	NA	9.3	9.6	NA	NA	Desferio	40		Deferras	40									NA					Spleen i	no		not appl	68	NA	no		NA		no			-1.79769	NA
271	RTC 271	Dr.Gevak	Female	Ragama	2	Not conf	NA	NA			NA	NA	NA	NA	NA	NA	Non													NA					Spleen i	no		not appl	NA	NA	NA		NA		NA			-1.79769	NA
272	RTC 272	Dr.Dilum	Female	Ragama	1	HPLC	NA	NA	1999		7.6	7.2	8	NA	NA	NA	Deferras	40	1940				Desferio	NA	Another		NA			NA					Spleen i	no		not appl										-1.79769	141
273	RTC 273	Dr.Gevak	Male	Ragama	1	HPLC	NA	NA		monthly Tx	8.5	6.8	7.2	7.8	8.2	NA	Desferio	45		Deferras	40									NA					Spleen i	no	spleen 2cm	not appl	60	25	no		no		no			-1.79769	NA
274	RTC 274	Dr.Nithe	Male	Ragama	1	HPLC	NA	NA		monthly Tx	9.8	7.8	11	8.2	7.3	NA	Desferio	NA		Deferras	28									NA					Spleen i	no	NA	not appl	60	23	no		no		no			-1.79769	NA
275	RTC 275	Dr.Gevak	Male	Ragama	1	HPLC	NA	NA		monthly Tx	9.6	8.8	9.1	9.5	8	NA	Deferras	40					Desferio		Other	joint swelling				NA					Spleen i	no	not palpable	not appl	NA	NA	NA		NA		NA			-1.79769	NA
276	RTC 276	Dr.Dilum	Female	Ragama	5	HPLC	NA	NA			8.5	7	6.5	7	7	6.3	Deferras	40	NA				Desferio	NA	Another		NA	Deferipr	NA	2009	2010	Other	joint pains	NA	Splenect	yes		yes	NA	NA	NA		NA		NA			-1.79769	150
277	RTC 277	Dr.Anant	Female	Ragama	1	HPLC	NA	NA	1993		9	10.2	10.9	8.7	8.9	8.5	Deferras	40	3867				Desferio	45	Another					NA					Spleen i	no		not appl										-1.79769	144
280	RTC 280	Dr.Dilum	Female	Ragama	3	HPLC	NA	NA		since 9 years upto 22years monthly transfused. then if required only.	5.3	NA	NA	NA	NA	NA	No need						Deferras	NA	Other	no need,since low ferritin	NA			NA					Splenect	yes		?										-1.79769	NA
281	RTC 281	Dr.Anant	Male	Ragama	1	HPLC	NA	NA	1999		9	7.8	7.6	7.8	9	9.9	Deferras	40	>1000											NA					Splenect	Not appl		yes	60	18	no		no		no			-1.79769	152
282	RTC 282	3	2	1	2	1	NA	NA			8.6	NA	NA	NA	NA	NA	4													NA					1	2		3	NA	NA	NA		NA		2			-1.79769	NA
284	RTC 284	Dr.Dilum	Female	Ragama	3	HPLC	NA	NA			6.8	7	NA	NA	NA	NA	-													NA					Spleen i	no		not appl	NA	NA	NA		NA		NA			-1.79769	NA
285	RTC 285	Dr.Anant	Female	Ragama	2	HPLC	NA	NA			7.3	7.6	6.6	7.1	NA	NA	No						No							NA					Spleen i	no		not appl	>60	27	no		no		no			-1.79769	NA
286	RTC 286	Dr.Anant	Male	Ragama	2	HPLC	NA	NA			5.7	5.1	6	NA	NA	NA														NA					Spleen i	yes		not appl										-1.79769	173
287	RTC 287	Dr.Dilum	Male	Ragama	1	HPLC	NA	NA	1994		8	8	7.5	8.5	8.5	NA	Deferras	40	4520				Desferio	NA	Another		NA	Deferipr	NA	2007	2008	Other	arthropathy of knees	3840	Splenect	no		yes	>60	28	no		no		no			-1.79769	178
288	RTC 288	Dr.Anant	Female	Ragama	1	HPLC	NA	NA	2001		8.3	8.1	8.5	9	9.1	9.8	Desferio	40	NA											NA					Spleen i	no		not appl	NA	NA	NA		NA		NA			-1.79769	153
289	RTC 289	Dr.Dilum	Female	Ragama	3	HPLC	NA	NA		Since 2005 No transfusions	5.9	5.4	6.4	5.2	6.9	7.1	Deferras	20	1400											NA					Spleen i	no	spleen 7cm	not appl										-1.79769	135
292	RTC 292	Dr.Nithe	Female	Ragama	6	HPLC	NA	NA		totally 14 Tx	8.1	8.6	8.1	NA	NA	NA	Non													NA					Spleen i	no		not appl	NA	NA	NA		NA		NA			-1.79769	NA
293	RTC 293	Dr.Nithe	Female	Ragama	6	HPLC	NA	NA		totally 14 Tx	8.1	8.6	8.1	NA	NA	NA	Non													NA					Spleen i	no		not appl	NA	NA	NA		NA		NA			-1.79769	NA
296	RTC 296	Dr.Anant	Female	Ragama	1	HPLC	NA	NA			9.9	9.2	9.5	6.5	9.4	10.2	Deferras	30					Desferio	20	Another					NA					Spleen i	no	-	not appl	>60	28	no		no		no			12	130
299	RTC 299	Dr.Dilum	Female	Ragama	3	HPLC	NA	NA		5 transfusions only intermittently	7.8	NA	NA	NA	NA	NA	No													NA					Spleen i	no		not appl	60	20	no		no		no			-1.79769	NA
300	RTC 300	Dr.Dilum	Female	Ragama	3	HPLC	NA	NA			6.6	6.7	6.7	NA	NA	NA	-													NA					Spleen i	no		not appl	>60	40	no		no		no			-1.79769	NA
301	RTC 301	Dr.Nithe	Female	Ragama	1	HPLC	NA	NA		NA	NA	NA	NA	NA	NA	NA	Deferras	65					Desferio	NA	Other	allergy				NA					Splenect	NA		NA	NA	NA	NA		NA		NA			-1.79769	NA
303	RTC 303	Dr.Dilum	Male	Ragama	1	HPLC	NA	NA	1999		8.1	5.1	7.8	NA	NA	NA	Deferras	17	NA				Desferio	NA	Another		NA	Deferipr	NA	2000	2000	Other	joint pains	NA	Splenect	yes		no	NA	NA	NA		NA		no			-1.79769	NA
304	RTC 304	Dr.Dilum	Female	Ragama	2	HPLC	NA	NA			8.4	NA	NA	NA	NA	NA	Deferras	40	1545											NA					Splenect	yes		yes					no		no			-1.79769	NA
305	RTC 305	Dr.Dilum	Female	Ragama	3	HPLC	NA	NA			6	6.6	NA	NA	NA	NA	Deferipr	75	2640				No							NA					Splenect	NA		no	>60	No PHT	no		no		no			-1.79769	147
307	RTC 307	Dr.Dilum	Female	Ragama	1	HPLC	NA	NA	2004		10	9.1	8.9	9.6	8.5	NA	Deferras	40	NA											NA					Spleen i	no		not appl	NA	NA	NA		NA		NA			-1.79769	126
308	RTC 308	Dr.Gevak	Male	Ragama	5	HPLC	NA	NA		monthly Tx from 2003 to 2005	8.5	8.7	7.8	8.5	8.8	9.6	Non													NA					Splenect	yes	increased Tx and speen 10cm	yes	60	31	yes	mild systolic pul ht	NA		NA			-1.79769	NA
309	RTC 309	Dr.Dilum	Male	Ragama	1	HPLC	NA	NA	1998	since 5y on monthly Tx	6.4	6.4	8.7	NA	NA	NA	Deferras	25		Desferio	27		Deferipr	NA	Other	joint pains				NA					Splenect	yes		yes	NA	NA	NA		NA		NA			-1.79769	149
310	RTC 310	Dr.Dilum	Female	Ragama	1	HPLC	NA	NA	1994		8.4	9	7.8	9.2	8.6	6.7	Deferras	40	5954	Desferio			Deferipr	-	Other	joint pain	NA			NA					Spleen i	no		not appl	>60	No PHT	no		no		no			-1.79769	156
311	RTC 311	Dr.Anant	Male	Ragama	1	HPLC	NA	NA	1997		9.7	9.1	7.4	7.2	7.8	8.3	Deferras	40	5950				Desferio	35	Another			Deferipr		2007	2010	Other	Joint pain		Splenect	Not appl	-	yes	>60	33	no		no		no			-1.79769	152
312	RTC 312	Dr.Dilum	Female	Ragama	1	Not conf	NA	NA	1996		8.8	8.5	8.5	8	9.4	9.2	Deferras	40		Deferipr	40		Deferras	17	Other	leg swelling				NA					Splenect	yes		yes										-1.79769	NA
313	RTC 313	Dr.Nithe	Female	Ragama	4	HPLC	NA	NA		total 2Tx	NA	NA	NA	NA	NA	NA	Non													NA					Spleen i	no			NA	NA	NA		NA		NA			-1.79769	NA
315	RTC 315	Dr.Dilum	Male	Ragama	1	HPLC	NA	NA	1995		8.2	6.9	6.9	8	7.6	9	Deferras	40	1570				Desferio	NA	Another					NA					Spleen i	no		not appl	>60	4	no		no		no			-1.79769	159
316	RTC 316	Dr.Dilum	Female	Ragama	1	HPLC	NA	NA	1996		9.2	9.1	9	7	NA	NA	Deferipr	75	NA	Desferio	45	NA								NA					Splenect	yes		yes	60	38	no		no		no			-1.79769	149
317	RTC 317	Dr.Dilum	Male	Ragama	1	HPLC	NA	NA	1996		9.6	9.4	8.5	7.5	7.6	8.4	Deferras	44	NA											NA					Spleen i	no		not appl	>60	No PHT	no		no		no			-1.79769	165
318	RTC 318	Dr.Dilum	Male	Ragama	1	HPLC	NA	NA	1992		7.4	NA	NA	NA	NA	NA	Desferio	41												NA					Spleen i	no		not appl	NA	NA	NA		NA		NA			-1.79769	142
319	RTC 319	Dr.Dilum	Female	Ragama	1	HPLC	NA	NA	1990		9	8.8	8.6	7.6	8.6	8.9	Desferio	45	NA				Deferras	NA	Other	decreased body protein	NA			NA					Spleen i	no		not appl	>60	20	no		no		yes	G1 diastolic dysfunc		-1.79769	156
320	RTC 320	Dr.Dilum	Female	Ragama	1	HPLC	NA	NA	2002		10.7	7.9	8	9.6	9.1	9.5	Desferio	25	NA											NA					Spleen i	no		not appl	NA	NA	NA		NA		NA			-1.79769	147
321	RTC 321	Dr.Dilum	Female	Ragama	1	HPLC	NA	NA			9.9	8.3	9.1	8.5	9	9.2	Deferras	40	3730				Desferio	50	Another		NA	Deferipr		NA		Other	joint pains	NA	Splenect	no		yes	>60	No PHT	no		no		no			-1.79769	137
322	RTC 322	Dr.Dilum	Male	Ragama	1	HPLC	NA	NA	1995		6	6.6	8.2	NA	NA	NA	Deferipr	75	5600				Desferio	NA	Poor com		NA	Deferras	40	2009	2013	Another		2666	Splenect	no		yes	>60	No PHT	no		no		no			-1.79769	159
323	RTC 323	Dr.Anant	Male	Ragama	1	Not conf	NA	NA	1998		9.2	9.2	9.2	8.8	8.3	7.8	Deferras	40	1166				Deferipr		Other	Joint pain and swelling		Desferio	45	1992	2011	Other	Allergic		Spleen i	no		not appl	60	no PHT	no		no		no			-1.79769	159
324	RTC 324	Dr.Dilum	Male	Ragama	2	HPLC	NA	NA			6.7	7.4	7.5	8.3	6.7	7.8	Deferras		3378				Deferipr	NA	Another					NA					Spleen i	no		not appl										-1.79769	NA
325	RTC 325	Dr.Dilum	Female	Ragama	1		NA	NA			NA	NA	NA	NA	NA	NA														NA																		-1.79769	NA
326	RTC 326	Dr.Dilum	Male	Ragama	3	HPLC	NA	NA		until splenectomy monthly Tx,then once in 3 months	6	NA	NA	NA	NA	NA	Desferio	45	NA											NA					Splenect	NA		no	NA	NA	NA		NA		NA			-1.79769	NA
327	RTC 327	Dr.Dilum	Male	Ragama	1	HPLC	NA	NA	2012		8.1	8.3	5.9	6.2	8	9	Deferras	26	NA											NA					Splenect	yes		yes	NA	NA	NA		NA		NA			-1.79769	127
328	RTC 328	Dr.Dilum	Male	Ragama	2	HPLC	NA	NA			7.3	8.3	9.5	7	6.9	NA	Deferras	40	3784											NA					Spleen i	no		not appl										-1.79769	NA
329	RTC 329	Dr.Dilum	Male	Ragama	3	HPLC	NA	NA			6.8	NA	NA	NA	NA	NA	No						Deferras	30	Other	No need to chelation	2279			NA					Splenect	no		yes										-1.79769	NA
330	RTC 330	Dr.Dilum	Female	Ragama	2	1	NA	NA			6	8	NA	NA	NA	NA	-													NA					Spleen i	yes	spleen 11cm	not appl			no		no		no			-1.79769	NA
331	RTC 331	Dr.Dilum	Female	Ragama	2	HPLC	NA	NA			8.3	7.4	8.6	8.6	NA	NA	-													NA					Spleen i	no		not appl					no		no			-1.79769	NA
332	RTC 332	Dr.Dilum	Female	Ragama	2	3	NA	NA			8.5	NA	NA	NA	NA	NA	-													NA					Spleen i	no		not appl					no		no			-1.79769	NA
333	RTC 333	Dr.Dilum	Female	Ragama	2	HPLC	NA	NA	2013	initially 3-4 monthly, since 2013 on monthly blood transfusions	7.7	8.4	7.9	NA	NA	NA	Desferio	35	1349											NA					Spleen i	no		not appl			no		no		no			-1.79769	132
335	RTC 335	Dr.Dilum	Male	Ragama	2	HPLC	NA	NA			9.5	8.6	8.3	NA	NA	NA	-													NA					Spleen i	no		not appl	55	No PHT	no		no		no			-1.79769	169
336	RTC 336	Dr.Dilum	Female	Ragama	3	HPLC	NA	NA		,then intermittently..	7	7.2	7.6	7.3	7.4	7.9	Deferras	20	512											NA					Spleen i	no		not appl	NA	NA	NA		NA		no			-1.79769	156
337	RTC 337	Dr.Dilum	Male	Ragama	2	HPLC	NA	NA			8.4	7.9	11.6	6.8	6.4	8.2	No						No							NA					Spleen i	no		not appl										-1.79769	NA
338	RTC 338	Dr.Dilum	Male	Ragama	1	HPLC	NA	NA	1999		7.7	9	8.6	8.6	7.6	7.6	Deferras	30	NA	Desferio	30	NA	Deferipr	NA	Other	joint pains	NA			NA					Splenect	no		yes	60	No PHT	no		no		no			-1.79769	158
339	RTC 339	Dr.Dilum	Male	Ragama	3	HPLC	NA	NA			5.7	5.3	5.2	4.8	4.3	5.2	No						No							NA					Spleen i	no		not appl	60	37	no		no		no			-1.79769	NA
340	RTC 340	Dr.Dilum	Male	Ragama	1	Not conf	NA	NA	1998		7.8	8.2	7.5	NA	NA	NA	Deferras	40	NA				Deferipr	NA	Other	joint pains	NA			NA					Spleen i	no		not appl	65	No PHT	no		no		no			-1.79769	151
341	RTC 341	Dr.Dilum	Female	Ragama	3	HPLC	NA	NA		monthly Tx until 2005, then on/off Tx	6.5	NA	NA	NA	NA	NA	Deferras	30	1123				Desferio	20	NA		NA	Deferipr	NA	2002	2003	Other	joint pain	NA	2	yes	spleen15	yes	NA	NA	NA		NA		NA			-1.79769	NA
342	RTC 342	Dr.Dilum	Female	Ragama	1	Not conf	NA	NA			6.7	NA	NA	NA	NA	NA	No						No							NA					1	NA		3	NA	NA	NA		NA		NA			-1.79769	NA
343	RTC 343	3	2	1	1	1	NA	NA		monthly Tx	11.3	11.9	9.6	10.5	11	10.8	3	40					1	55						NA					2	2		1	NA	NA	NA		NA		NA			-1.79769	NA
344	RTC 344	4	2	1	1	1	NA	NA		monthly Tx since Dx	NA	NA	NA	NA	NA	NA	1	NA		3	25		1	NA	5	local allergy				NA					1	2		3	60	29	2		NA		2			-1.79769	147
345	RTC 345	4	1	1	1	1	NA	NA		NA	NA	NA	NA	NA	NA	NA	NA													NA					NA	NA		NA	NA	NA	NA		NA		NA			-1.79769	NA
347	RTC 347		1	1	6	1	NA	NA			NA	NA	NA	NA	NA	NA														NA																		-1.79769	NA
348	RTC 348	4	2	1	3	1	NA	NA		monthly till 2000 then restarted on 2015	9.6	9.6	10.9	9.7	8.7	11.5	3	40					1	NA	1					NA					2	1	15cm spleen	1	60	25	2		2		2			-1.79769	163
349	RTC 349	4	2	1	3	1	NA	NA		now on monthly Tx	8.9	7	6.5	7	6.5	NA	3	20												NA					1	1	spleen 6cm	3	60	25	2		NA		2			-1.79769	136.5
350	RTC 350	4	1	1	1	1	NA	NA		monthly Tx since Dx	5.6	9.3	10	7.5	8.5	8.2	1			3	38									NA					2	1	increased Tx	1	60	25	2		NA		2			-1.79769	170
352	RTC 352	4	1	1	1	1	NA	NA		monthly Tx since Dx	8.8	9.2	8.6	8.8	7.3	8.7	3	18.5		1			1		1					NA					1	2		3	60	23	2		NA		2			-1.79769	141
353	RTC 353	4	2	1	2	1	NA	NA		monthly Tx since 1993 until 2003,2 monthly Txat 1st and 2nd pregnancy	7.4	6.6	6.9	6.4	NA	4.3	3	40	7305				1	60						NA					2	1	increased Tx	1	60	22	2		NA		2			-1.79769	NA
354	RTC 354	3	2	1	2	1	NA	NA			7.6	8	7.5	7.6	8.7	7.8	4													NA					1	2		3	NA	NA	NA		NA		NA			-1.79769	NA
356	RTC 356	4	1	1	1	1	NA	NA		monthly Tx since Dx	NA	NA	NA	NA	NA	NA	3	24												NA					1	2		3	NA	NA	NA		NA		NA			-1.79769	136
357	RTC 357	3	1	1	1	1	NA	NA		3weekly Tx for last year	8.2	8.9	9.2	7.5	10.2	8.3	1	23		3	11		1	11						NA					1	2		3	NA	NA	NA		NA		NA			-1.79769	149
358	RTC 358	4	2	1	2	1	NA	NA			7.1	8.5	NA	NA	NA	NA	4													NA					1	2		3	NA	NA	NA		NA		1	On treatment		-1.79769	NA
359	RTC 359	3	1	1	1	1	NA	NA		monthly Tx since Dx	NA	NA	NA	NA	NA	NA	1	22.9		3	34									NA					2	1	symtoms of hypersplenism .	1	NA	NA	NA		NA		NA			-1.79769	NA
361	RTC 361	3	1	1	1	1	NA	NA		monthly Tx since 2y8m	10.2	10.9	9.9	8.9	8.7	10.8	1	23		3	40									NA					1	2		3	NA	NA	NA		NA		NA			-1.79769	176.7
362	RTC 362	4	2	1	1	1	NA	NA		monthly Tx after 10y before that 3-6monthly	NA	NA	NA	NA	NA	NA	3	30		1	60									NA					2	1		1	NA	NA	NA		NA		NA			-1.79769	146
363	RTC 363	3	2	1	1	1	NA	NA		monthly Tx since Dx	NA	NA	NA	NA	NA	NA	1	30												NA					1	2		3	NA	NA	NA		NA		NA			-1.79769	148
1	726/13	1	1	8	1	1	NA	1	2005		6	NA	NA	NA	NA	NA	?	?	?	?	?		1	30						NA													2		2			-1.79769	137
3	655/10	1	1	8	1	2	NA	1	2011		5	NA	NA	NA	NA	NA	?	?	?	?	?									NA													2		2			-1.79769	108
4		1	1	8	1	1	NA	1	2014		5.8	NA	NA	NA	NA	NA	?	?	?	?	?									NA																		-1.79769	79
7		1	2	8	1	1	NA	1	2011		6.2	NA	NA	NA	NA	NA	?	?	?	?	?									NA													2		2			-1.79769	105
9		1	2	8	1	1	NA	1	2012		6.9	NA	NA	NA	NA	NA	?	?	?	?	?									NA													2		2			-1.79769	88
8		1	1	8	3	1	NA	2			6.5	NA	NA	NA	NA	NA	?	?	?	?	?									NA													2		2			-1.79769	106
2	413/06	1	2	8	4	1	NA	2			8.7	NA	NA	NA	NA	NA	?	?	?	?	?		1	30						NA													2		2		Iron induced cardiomyopathy	-1.79769	121
5		1	1	8	4	2	NA	2			8.2	NA	NA	NA	NA	NA	?	?	?	?	?									NA																		-1.79769	113
6		1	1	8	7	1	NA	1	2009		5.7	NA	NA	NA	NA	NA	?	?	?	?	?									NA											2		2		2			-1.79769	NA
NA		Dr.Dilum	Female	Embilipi	1	Beta tha	NA	1			7.4	6.4	6.4	7.9	7.7	6.8	3	19	NA				No							NA					Spleen i	NA		not appl	NA	NA	NA		NA		NA			-1.79769	NA
NA		Dr.Dilum	Male	Embilipi	1	Beta tha	NA	1			6.3	6.8	7.1	6.3	7.3	6.6	3	22	6782				Desferio	NA	Poor com		NA			NA					Spleen i	NA		not appl	>60	No PHT	no		1	iron induced	NA			-1.79769	NA
NA		Dr.Dilum	Male	Embilipi	1	Beta tha	NA	1			6.1	7	5.2	5.1	6.1	NA	3	22	NA				Desferio	NA	Another					NA					Splenect	NA		yes	62	No PHT	no		2		yes	mild LV dysfunction		-1.79769	NA
NA		Dr.Dilum	Female	Embilipi	1	Beta tha	NA	1			5.2	7.2	NA	NA	NA	NA	1	10	NA	Deferras	10	2200	No							NA					Spleen i	NA		not appl	60	No PHT	no		2		no			-1.79769	NA
NA		Dr.Dilum	Female	Embilipi	1	Beta tha	NA	1			7.1	7.3	6.4	7	7.2	6.6	3	53	8573				Desferio	NA	Another		NA			NA					Splenect	NA		no	>60	No PHT	no		2		no			-1.79769	NA
NA		Dr.Dilum	Male	Embilipi	4	Beta tha	NA	1	2014		8.1	7.4	8.4	7.3	8.3	7.4	1	18	NA				No							NA					Spleen i	NA		not appl	>60	No PHT	no		2		no			-1.79769	NA
NA	WD 36	2	2	17	1	2	NA	1			5.4	NA	NA	NA	NA	NA														NA																		-1.79769	NA
NA	WD 36	2	1	17	1	2	NA	1			7.9	NA	NA	NA	NA	NA														NA																		-1.79769	NA
NA	WD 36	2	2	17	1	2	NA	1			9.2	NA	NA	NA	NA	NA														NA																		-1.79769	NA
NA	WD 36	2	1	17	3	2	NA	2			6.3	NA	NA	NA	NA	NA														NA																		-1.79769	NA
NA	WD 36	2	2	17	1	2	NA	1			10	NA	NA	NA	NA	NA														NA																		-1.79769	NA
NA	WD 36	2	2	17	1	2	NA	1			6.2	NA	NA	NA	NA	NA														NA																		-1.79769	NA
NA	WD 36	2	2	17	1	2	NA	1			9.7	NA	NA	NA	NA	NA														NA																		-1.79769	NA
NA	WD 01	2	2	17	1	2	NA	1			8.2	NA	NA	NA	NA	NA														NA																		-1.79769	NA
NA	WD 01	2	1	17	1	2	NA	1			9.8	NA	NA	NA	NA	NA														NA																		-1.79769	NA
NA	WD 01	2	1	17	1	2	NA	1			7.5	NA	NA	NA	NA	NA														NA																		-1.79769	NA
NA	WD 01	2	1	17	NT(DBA)		NA	NA			NA	NA	NA	NA	NA	NA														NA																		-1.79769	NA
NA	WD 01	2	1	17	1	2	NA	1			6.6	NA	NA	NA	NA	NA														NA																		-1.79769	NA
NA	WD 01	2	1	17	1	2	NA	1			8.1	NA	NA	NA	NA	NA														NA																		-1.79769	NA
NA	WD 01	2	2	17	1	2	NA	1			8.4	NA	NA	NA	NA	NA														NA																		-1.79769	NA
NA	WD 01	2	1	17	1	2	NA	1			8.4	NA	NA	NA	NA	NA														NA																		-1.79769	NA
NA	WD 01	2	2	17	1	2	NA	1			7.2	NA	NA	NA	NA	NA														NA																		-1.79769	NA
NA		Dr.Dilum	Male	Hambanth	1	Beta tha	NA	1			8.5	9.6	9.2	8	NA	NA	3	32	1200	Desferio	36	4000								NA					Spleen i	NA		not appl	>60	No PHT	no		2		no			-1.79769	NA
NA		Dr.Dilum	Female	Hambanth	1	Beta tha	NA	1			7.8	8.8	7.3	8.4	8	7.2	3	58	4040	Desferio	83	NA								NA					Spleen i	NA		not appl	>60	No PHT	no		2		no			-1.79769	NA
NA		Dr.Dilum	Male	Hambanth	1	Beta tha	NA	1			7.3	7	7.2	8.8	8.4	NA	1	62	20000	Deferras	42	7694								NA					Splenect	NA		yes	>60	No PHT	no		2		no			-1.79769	NA
NA		Dr.Dilum	Female	Hambanth	1	Beta tha	NA	1			10	9	8.2	5.5	NA	NA	No						No							NA					Spleen i	NA		not appl	NA	NA	NA		NA		NA			-1.79769	NA
NA		Dr.Dilum	Female	Hambanth	1	Beta tha	NA	1			9.7	7.4	6.7	8.1	8	7.9	3	36	4200				Desferio	NA	Supply p		NA			NA					Spleen i	NA		not appl	>60	No PHT	no		2		no			-1.79769	NA
NA		Dr.Dilum	Male	Hambanth	1	Beta tha	NA	1			8.1	8.4	8	7.8	8.9	8.5	1	43	425.9	Deferras	35	3040.8	No							NA					Spleen i	NA		not appl	>60	No PHT	no		2		no			-1.79769	NA
1		3	1	19	1	1	NA	NA		monthly Tx	5.1	7.8	5.7	6.8	6.7	8.7	1	30												NA					2		NA	1	65	NA	2		2		2			-1.79769	NA
2	556	4	1	19	2	1	NA	NA		3 times Tx	3.3	5.2	9.2	NA	NA	NA	4													NA					1		NA	3	NA	NA	NA		NA		NA		mildly dilated LA/LV	-1.79769	83
NA	3	2	2	6	1	4	NA	1	2001		6.3	6.5	6.3	6.3	7	6.9	1	31	NA											NA					1	2		3	>60	No PHT	2		1	thalassemic cardiomy	2		Patent Foramen Ovale	-1.79769	NA
NA	15	2	2	6	1	1	NA	1	1991		8.8	9.1	8.4	7.8	7.8	9.6	3	34	2470											NA					2	2		1	60	No PHT	2		2		2			-1.79769	NA
NA	17	2	1	6	1	1	NA	1	1998		9	11.4	8.1	8.1	8.7	9.2	3	20	7520											NA					1	2		3	50	No PHT	2		1	LV hypertropic myoca	2		MR,TR	-1.79769	NA
NA	19	2	1	6	1	1	NA	1	2005		9.2	9.5	8.5	8.6	8.6	8.9	3	36	7440				2	NA	1		NA			NA					1	2		3	>60	No PHT	2		2		2			-1.79769	NA
NA	26	2	2	6	1	1	NA	1	NA		9.3	8.8	9.4	9.4	9.4	8.3	3	26	7050				1	NA	1		NA			NA					2	2		1	>60	No PHT	2		2		2		mild MR,mild TR,mild myxomatous MV	-1.79769	NA
NA	9	2	2	6	1	1	NA	1	2006		8.9	9.2	8.5	9.8	9.8	9.6	3	41	6950				1	NA	3		NA			NA					1	2		3	>60	No PHT	2		2		2		Mild functional TR	-1.79769	NA
NA	10	2	1	6	1	2	NA	1	1988		8.4	8	9.2	8.6	8.9	8.1	3	41	6860				-							NA					2	1		1	>60	No PHT	2		2		2		mild MVP,Trivial MR	-1.79769	NA
NA	16	2	2	6	1	2	NA	1	NA		9.4	9.2	10.8	7.8	8.9	8.9	1	47	NA											NA					2	NA		1	30	No PHT	2		2		2		MVP,TR,MR	-1.79769	NA
NA	20	2	2	6	1	4	NA	1	1994		10.7	8.8	8.5	9.1	9.2	8.6	3	40	7730				-							NA					2	NA		1	>60	No PHT	2		2		2			-1.79769	NA
NA	22	2	2	6	1	2	NA	1	1988		9.2	8.6	9	10.9	8.9	7.7	3	45	NA				1	NA	1		NA			NA					2	NA		1	>60	No PHT	2		2		1	Mild LV dysfunction	mild MR	-1.79769	NA
NA	23	2	2	6	1	4	NA	1	2005		9.8	7.6	10.3	10.1	7.4	7.4	3	25	3380				-							NA					1	2		3	>60	No PHT	2		2		2			-1.79769	NA
NA	28	2	2	6	1	1	NA	1	1998		8.6	8.4	8.9	9.6	6.2	7.1	3	34	NA											NA					1	2		3	>60	No PHT	2		2		2		Mild TR	-1.79769	NA
NA	29	2	2	6	1	2	NA	1	NA		6.2	7.9	9.9	10.8	7.6	10.4	3	30	1940				2	NA	1		NA			NA					1	2		3	>60	No PHT	2		2		2		functional TR	-1.79769	NA
NA	32	2	2	6	1	1	NA	1	2010		8.4	9.7	10.1	8.8	8.9	8.7	1	27	2950				3	20	4		922			NA					1	2		3	>60	No PHT	2		2		2			-1.79769	NA
NA	33	2	2	6	1	1	NA	1	2012		9.2	8	9.6	10	9	9.7	3	21	2320				-							NA					1	2		3	>60	No PHT	2		2		2			-1.79769	NA
NA	4	2	2	6	1	2	NA	1	2006	earlier once in 2-3 months, since age of 4y once a month	8.6	9.1	9	9.4	9.4	8.6	1	35	NA				3	37	4					NA					2	NA		1	NA	Mild PHT	1	mild	1	mildly dilated	2		pericardial effusion	-1.79769	120
NA	7	2	2	6	1	1	NA	1	2003		10	9.8	9.6	9.5	9.2	5	1	42	8450				3	30	1		7240			NA					2	1	pancytopenia	1	>60	No PHT	2		2		2			-1.79769	NA
NA	11	2	1	6	1	2	NA	1	2004		7.8	8	8.5	8.1	8	4.9	3	45	3840											NA					2	NA		1	>60	No PHT	2		1	mildly dilated LV	2			-1.79769	NA
NA	13	2	2	6	1	2	NA	1	1999		9.7	7.4	9.9	10.5	5.6	8.9	1	25	6880				3	30	1		3780			NA					1	2		3	>60	No PHT	2		2		2			-1.79769	NA
NA	14	2	2	6	1	1	NA	1	2004		7.6	7.2	8.2	7.6	8.5	8.2	3	36	6330											NA					1	2		3	>60	No PHT	2		2		2			-1.79769	107
NA	24	2	2	6	1	4	NA	1	2006		10	9.3	8.4	8.6	9.4	9.7	3	25	6410	1	25	9040	1	NA	1		NA			NA					2	NA		1	>60	No PHT	2		2		2			-1.79769	NA
NA	27	2	2	6	1	2	NA	1	1993		9.4	10.5	10.4	10.4	10.4	9.4	1	32	2680				3	29	1		3670	1	NA	1998	2011	4			2	1	spleen 14cm	1	>60	No PHT	2		2		2		MVP,TVP	-1.79769	142
NA	30	2	2	6	1	1	NA	1	2008		6.3	8.5	10.7	9.2	9	9.6	3	29	2240											NA					1	2		3	>60	No PHT	2		2		2			-1.79769	NA
NA	31	2	2	6	1	2	NA	1	2010		9.8	9.8	9.5	6.8	7.1	8.9	3	35	2080				-							NA					1	2		3	>60	No PHT	2		2		2			-1.79769	NA
NA	34	2	2	6	1	4	NA	1	2013		9.6	10.5	10.9	9	9	10.2	1	31	1810											NA					1	2		3	>60	No PHT	2		2		2			-1.79769	NA
NA		2	1	6	1	2	NA	1	2002	no records of latest Hb values	NA	NA	NA	NA	NA	NA	3	23	3460				1	40	1		4110			NA					1	2		3	68	2	2		2		2		OS secundum ASD, mild TR	-1.79769	118
NA		2	2	6	1	2	NA	1	2004		7.1	9	7.7	5.7	6.6	7.8	3	25	2989				1	20	2		1440	2	75	2008	2010	5	Athralgia	2906	1	2		3	60	No PHT	2		2		2		MVP, mild TR	-1.79769	109
NA		2	2	6	1	1	NA	1	2012		9.8	5.7	8.8	9.9	10.6	10.3	3	18	5370				1	10	1		3020			NA					1	2		3	NA	NA	NA		NA		NA			-1.79769	90
NA		2	2	6	1	1	NA	2			7.2	8.2	7.6	7.6	5.5	7.4	No						No							NA					1	2		3	NA	NA	NA		NA		NA			-1.79769	114
NA		2	2	6	1	2	NA	1	2012		8.7	6.2	8.7	12.2	10.3	8.8	3	22	1100				No							NA					1	2		3	NA	NA	NA		NA		NA			-1.79769	NA
NA		2	2	6	1	2	NA	1	1994		10	9.2	8.6	7.3	6.7	8.8	3	35	6216				2	40	1		3108			NA					2	NA		1	>60	No PHT	2		2		1	mild LV dysfunction	grade 2 MR	-1.79769	NA
NA		2	2	6	1	2	NA	1	2008		9.7	8.2	8.2	9.3	7.7	8.5	3	30	4140				No							NA					1	2		3	NA	NA	NA		NA		NA			-1.79769	NA
NA		2	2	6	1	2	NA	1	1994		9.8	9.7	9.4	9.1	8.5	7.8	3	30	7540				1	30	1		NA			NA					1	2		3	69	No PHT	2		2		2		mild TR,small pericardial effusion	-1.79769	NA
NA		2	2	6	1	2	NA	1	1998		8.9	8.1	7.9	8	10.1	9.8	3	24	6330				1	15.6	1		NA			NA					1	2		3	60	No PHT	2		2		2			-1.79769	141
NA		2	2	6	1	1	NA	1	1996		8.1	7.9	7.2	7.2	7	9.2	3	30	6043				1	17.2	1		NA			NA					1	2		3	66	No PHT	2		2		2			-1.79769	137
NA		2	2	6	1	1	NA	1	2012		8.8	8.6	8.7	10.3	10.9	9.3	3	20	3560				2	14	5	Arthropathy	3560			NA					2	2		1	60	No PHT	2		2		2		myxomatous MVP,mild MR	-1.79769	114
NA		2	2	6	1	1	NA	1	1998		7.5	8.8	7.2	7.7	7.6	NA	3	38	4380				2	75	1		NA			NA					1	2		3	75	No PHT	2		2		2			-1.79769	132
NA		2	1	6	1	2	NA	1	2011		8.5	8.7	8.1	8.6	8	7.8	3	29	1750				No							NA					1	2		3	NA	NA	NA		NA		NA			-1.79769	106
NA		2	1	6	1	2	NA	1	2006		7.9	7.9	9.1	8.5	7	7.8	1	32	2460				No							NA					1	2		3	65	No PHT	2		2		2			-1.79769	86
NA		2	2	6	1	2	NA	1	2003		9.5	8	7.1	9.3	8.7	9.3	3	30	5539				NA							NA					1	2		3	70	No PHT	2		2		2			-1.79769	NA
NA		2	2	6	1	1	NA	1	2004		7.9	4.9	7.2	5.7	6.1	6	3	42	2710				2	25	1		NA			NA					1	1	pancytopenia,splen9	3	>60	No PHT	2		2		2			-1.79769	NA
NA		2	2	6	1	2	NA	1	1994		8.5	8.9	9.6	7.6	7.9	10.1	3	9	3170				NA							NA					1	2		3	70	No PHT	2		2		2			-1.79769	NA
NA		2	2	6	1	2	NA	1	2005		8.8	8	8.8	9.1	9.6	8.3	NA						NA							NA					1	2		3	>60	No PHT	2		2		2			-1.79769	NA
NA		2	1	6	1	2	NA	1	2009		8.4	9	11.6	8.6	9.5	9.3	3	25	2200				No							NA					1	2		3	NA	NA	NA		NA		NA			-1.79769	NA
NA		2	1	6	1	2	NA	1			8.3	8.2	9.2	8.2	8.2	11.6	3	20	1610				No							NA					1	2		3	>60	No PHT	2		2		2		trivial functional TR	-1.79769	NA
NA		2	2	6	1	1	NA	1	2015		8.2	6.9	6	NA	NA	NA	No						No							NA					1	2		3	NA	NA	NA		NA		NA			-1.79769	NA
NA		2	1	6	1	1	NA	1	2001		8.8	7.7	9.4	8.2	9.2	9.7	3	32	3780				2	75	5	Arthropathy	NA			NA					2	1		1	74	No PHT	2		2		2		mild functional TR	-1.79769	143
NA		2	1	6	1	2	NA	1	1993		11.1	9.1	9.5	8.3	9.3	8.7	3	25	6170				1	40	1		NA			NA					2	NA		1	>60	No PHT	2		2		2		mild MVP, TR	-1.79769	148
NA		2	2	6	1	2	NA	1	2008		7.8	6.9	6.9	7.9	10.1	8.4	3	11	4115				NA							NA					1	2		3	NA	NA	NA		NA		NA			-1.79769	115
NA		2	1	6	1	1	NA	1	2011		8	7.6	8.1	7.3	6.9	7.3	3	30	2140				No							NA					1	2		3	NA	NA	NA		NA		NA			-1.79769	NA
NA		2	1	6	1	2	NA	2			6.4	9.4	7.2	6.4	8.5	8.4	3	39	10769				1	16	1		NA			NA					1	2		3	>60	No PHT	2		2		2			-1.79769	135
NA		2	2	6	1	1	NA	1	2013		9.6	9.5	7.4	7.6	7.6	9.4	3	33	1440				No							NA					1	2		3	>60	No PHT	2		2		2			-1.79769	90
NA		2	2	6	1	2	NA	1	1998		9.4	8.6	8.8	7.1	8.5	9.9	3	40	4185				1	40	1		1083			NA					1	2		3	65	No PHT	2		2		2			-1.79769	145
NA		2	2	6	1	2	NA	1	2003		8.1	6.5	7.1	8.8	8.8	6.9	3	38	3760				1	25	1		2508			NA					1	2		3	>60	No PHT	2		2		2		mild functional TR	-1.79769	135
NA		2	2	6	1	2	NA	1	1997		8.5	10	11.9	10.5	9.9	10.7	3	30	6990				1	40	1		NA			NA					2	1		1	55	NoPHT	2		2		2			-1.79769	130
NA		2	1	6	1	1	NA	1	1999		9.4	7	7	7.7	9.1	10.3	3	20	4550				1	40	1		5550			NA					1	2		3	>60	No PHT	2		2		2			-1.79769	135
NA		2	2	6	1	2	NA	1	2006		6.6	6.2	9.2	9.3	8.5	NA	3	20	2900				1	25	1		2660			NA					1	2		3	65	No PHT	2		2		2			-1.79769	NA
NA		2	1	6	1	1	NA	1	2012		8.1	9.1	9.1	7.9	8.1	8.6	3	30	1160				No							NA					1	2		3	NA	NA	NA		NA		NA			-1.79769	NA
NA		2	1	6	1	2	NA	1	2008		9.2	7.6	8.8	8.4	7.8	9.8	3	35	1330				No							NA					1	2		3	>60	No PHT	2		2		2			-1.79769	115
NA		2	2	6	1	2	NA	1	2014		7.2	8.6	11.4	8.2	6.5	7.7	3	10	1830				No							NA					1	2		3	NA	NA	NA		NA		NA			-1.79769	72
NA		2	2	6	1	2	NA	1	2011		9.8	8.5	8.8	9.3	9.2	9.4	3	30	1079				No							NA					1	2		3	>60	No PHT	NA		NA		NA			-1.79769	NA
NA		2	2	6	1	2	NA	1	1999		8.6	6.9	9.1	9.9	8.4	7.8	3	30	3350				1	16	1		NA			NA					1	2		3	>60	No PHT	2		2		2		MVP,mild MR,mild TR	-1.79769	143
NA		2	2	6	1	2	NA	1	2008		12.1	7.2	7.1	7.3	9	8.4	3	33	1507				No							NA					1	2		3	NA	NA	NA		NA		NA			-1.79769	NA
1	Th/DC/15/04	4	2	20	3	2	NA	NA			8.1	7.7	6	NA	NA	NA	3			1										NA					1		10 cm		NA						2			NA	NA
2	Th/DC/15/26	4	1	20	1	2	NA	NA	monthly		9.2	9.3	9.1	9.2	8.9	8.4	3													NA					NA				normal						2			NA	108
3	Th/DC/15/22	4	1	20	4	2	NA	NA	3 monthl		6.5	6.9	7.7	8.6	8.3	7.2	3	40												NA					1		12 cm		normal						2			NA	141
4	Th/DC/15/23	4	1	20	1	1	NA	NA	monthly		9.9	10.9	8.3	10.1	12.4	11.1	3						1							NA					2	1		1	normal						2			not delayed	132
5	Th/DC/15/03	4	2	20	1	1	NA	NA	monthly		7.1	8.9	6.3	8.5	10.3	8.9	3	30												NA					1		8 cm		normal						2			NA	134
6	Th/DC/15/05	4	1	20	1		NA	NA	monthly		7.3	9.7	9.9	6.3	6.7	6.7	3													NA					1		3 cm		normal						2			NA	NA
7	Th/DC/15/06	4	1	20	1		NA	NA	monthly		9.3	9.1	9.8	8.9	NA	NA	3													NA					2	1		1	NA						2			NA	NA
8	Th/DC/14/01	4	2	20	1	1	NA	NA	monthly		8.73	8.9	7.6	9	8.1	8	3	20					1	25						NA					NA				NA						2			NA	NA
9	Th/DC/14/02	4	1	20	1	1	NA	NA	monthly		8.5	8.7	10.1	9.9	8.8	8.1	4													NA					NA				NA						2			NA	NA
10	Th/DC/14/06	4	1	20	1		NA	NA	monthly		9	10.6	7.9	7.7	NA	NA	3	25												NA					1		just palpable		normal						2			NA	NA
11	Th/DC/15/01	4	1	20	1		NA	NA	monthly		9.9	6.8	8.4	8.1	NA	NA	1			3										NA					NA				normal						2			NA	NA
12	Th/DC/15/25	4	1	20	1		NA	NA	monthly		10.2	9.8	8.9	9.8	8.6	7.4	1			1	2015									NA					1		1 cm		normal						2			NA	90
13	Th/DC/15/02	4	1	20	1		NA	NA	monthly		7.4	9.8	9.4	10.9	9.4	NA														NA					NA				NA						2			NA	75
14	Th/DC/14/05	4	2	20	1	1	NA	NA	monthly		8.1	8	8.1	8.4	8.9	7.9														NA					NA				NA						2			NA	NA
15	Th/DC/15/04	4	2	20	1	2	NA	NA	monthly		6.9	6.8	8.2	6	6.4	8.7	1													NA					1		not palpable		NA						2			NA	NA
16	Th/DC/15/27	4	2	20	1	1	NA	NA	monthly		10.2	8.1	10.3	8.9	8.2	9.4														NA					1		6 cm					ASD PDA			2			NA	75
17	Th/DC/16/01	4	2	20	1	2	NA	NA	monthly		9.5	9.3	9.5	10.7	8.7	9.8	3													NA					2	1		1	normal						2			NA	151
18	Th/DC/15-07	4	1	20	2		NA	NA	monthly		8.6	8.8	7.4	7.2	9.5	8.6	3	25												NA					1		just palpable		normal						2			NA	NA
2	Th/DC/15-02	3	1	20	6	1	NA	NA	monthly		9.9	10.1	9.1	10.1	11	9.9	3	30		1	25									NA					1	2		2	normal						2			NA	106
9	Th/DC/15-09	3	2	20	1	1	NA	NA	monthly		8.1	6.8	7	8.5	7.3	5.8	1	40		3	25									NA					1	2		2	normal						2			NA	140
8	Th/DC/15-08	3	2	20	1	1	NA	NA	monthly		7.1	9.2	8.4	6.9	9.6	8.5	1	20		3	30									NA					1	2		2	normal						2			13	151
10	Th/DC/15-10	3	1	20	3	1	NA	NA	monthly		8.9	8.7	7.6	7.5	6.8	8	3	30												NA					1	2		2	normal						2			NA	NA
11	Th/DC/15-11	3	1	20	1	1	NA	NA	monthly		8.5	11.4	16.2	10.8	10.8	11.6														NA					1	2		2	normal									NA	NA
12	Th/DC/15-12	3	1	20	1	1	NA	NA	monthly		9.6	11.8	10.6	10.1	9.3	11.1	1	40		3	35									NA					1	2		2	normal						2			NA	125
14	Th/DC/15-14	3	1	20	1	1	NA	NA	monthly		9.5	11.1	11.5	11.4	9.7	10.7	3	35												NA					1	2		2	normal						2			NA	129
15	Th/DC/15-15	3	1	20	1	1	NA	NA	monthly		7.7	8.9	9	11.9	10.3	11.2	1	25		3	20									NA					1	2		2	normal						2			NA	130
16	Th/DC/15-16	3	1	20	1	1	NA	NA	monthly		12.2	10.9	11.9	11	10.3	10.8	1	25												NA					1	2		2	normal						2			NA	81
17	Th/DC/15-17	3	2	20	1	1	NA	NA	monthly		11.1	10.3	11	11.6	11.2	11.2	3	20		1	25									NA					1	2		2	normal						2			NA	134
18	Th/DC/15-18	3	2	20	1	1	NA	NA	monthly		10.3	9.7	8	8.5	8.9	NA	3	20		1	25									NA					1	2		2	normal						2			NA	103
24	Th/DC/15-24	3	1	20	1	1	NA	NA	monthly		9.8	10.6	10.1	10.1	11.4	10.2														NA					1	2		2	normal						2			NA	66
21	Th/DC/15-21	3	2	20	1	1	NA	NA	monthly		7.8	6.9	7.6	10.4	10	8	1	25		3	20									NA					1	2		2	normal						2			NA	131
20	Th/DC/15-20	3	2	20	1	1	NA	NA	monthly		10.7	11.3	11	11.8	10.4	10.7	1	40		3	30									NA					1	2		2	normal						2			NA	136
19	Th/DC/15-19	3	1	20	1	1	NA	NA	monthly		9.2	11.7	9.9	9.5	10.6	9.2	1	25		3	30									NA					1	2		2	normal						2			NA	126
2	Th/DC/15-02	3	2	20	1	1	NA	NA			7.1	NA	NA	NA	NA	NA														NA					1				normal						2			NA	NA
4	Th/DC/15-04	3	1	20	1	1	NA	NA	monthly		5.5	3.9	7.9	9.8	7.3	NA														NA					1				normal						2			NA	NA
3	Th/DC/15-03	3	2	20	3	1	NA	NA	monthly		6.3	5.5	8.2	5.7	9.8	9.3	1	25												NA					1	2		2	normal						2			NA	NA
13	Th/DC/15-13	3	1	20	1	1	NA	NA	monthly		11.8	10.4	9.7	11.5	10.8	11.1	1	40		3	20		2	45						NA					1	2		2	normal						2			NA	108
NA	WD12	Dr.Dilum	Female	16	1	Sickle b	NA	1			8	8	9.5	9.1	8.2	8.1	3	25	1143				No							NA					Spleen i	NA		not appl	>60	No PHT	no		2		no			-1.79769	NA
NA	WD12	Dr.Dilum	Female	16	1	Beta tha	NA	1			6.5	9.2	7.9	7.9	10	6	3	12					No							NA					Spleen i	NA		not appl	>60	No PHT	no		2		no			-1.79769	NA
NA	WD12	Dr.Dilum	Male	16	1	Beta tha	NA	1			8.1	8.2	9.9	8.4	8.2	9	3	22	1150				No							NA					Spleen i	NA		not appl	>60	No PHT	no		2		no			-1.79769	NA
NA	WD14	Dr.Dilum	Male	16	1	Beta tha	NA	1			6.8	6.3	6.7	6.2	7	NA	1	20	NA				No							NA					Splenect	yes		yes	>60	No PHT	no		2		no			-1.79769	NA
NA	WD14	Dr.Dilum	Male	16	1	Beta tha	NA	1			7.5	6	6.2	6.4	7.3	7	No						No							NA					Spleen i	NA		not appl	NA	NA	NA		NA		NA			-1.79769	NA
NA	WD14	Dr.Dilum	Male	16	1	Beta tha	NA	1			7.9	7	9.7	8	7.9	7	3	29	1710				No							NA					Spleen i	NA		not appl	>60	No PHT	no		2		no			-1.79769	NA
NA	WD14	Dr.Dilum	Female	16	1	Beta tha	NA	1			8.7	8.2	6.7	8.9	6.2	NA	No						No							NA					Spleen i	NA		not appl	>60	No PHT	no		2		no			-1.79769	NA
NA		2	2	13	1	1	NA	1			7.9	10.1	10.9	8.4	8.3	10	1	40	1000				3	NA	5	Until DFO machine replacement	NA			NA					1	2		3	60	No PHT	2		2		2			-1.79769	NA
NA		2	2	13	1	1	NA	1			10.9	9.7	9.5	7.5	7.9	7.1	3	30	3052				1	47.5	2					NA					2	NA		1	60									-1.79769	NA
NA		2	1	13	4	1	NA	1			8.2	9.7	7.1	8.5	8.8	9.4	3	18	NA				No							NA					2	NA		1	60									-1.79769	NA
NA		2	2	13	1	1	NA	1			9.6	10.5	9.1	8.4	9.6	9.9	1	25	NA				No							NA					1	NA		3	NA	NA	NA		NA		NA			-1.79769	NA
NA		2	2	13	1	1	NA	1			8	8.9	8.6	8.1	8	8.8	1	50	NA				No							NA					2	NA		1	>60									-1.79769	NA
NA		2	2	13	1	1	NA	1			8.6	8.2	9.3	8.9	7.1	10.6	3	25	NA				No							NA					1	NA		3	NA	NA	NA		NA		NA			-1.79769	NA
NA		2	2	13	1	1	NA	1			7.5	10.3	8.5	10.5	5.2	NA	No						No							NA					1	NA		3	NA	NA	NA		NA		NA			-1.79769	NA
NA		2	2	13	4	1	NA	1			8.8	8.9	9.6	7.1	8.3	10.7	3	42	NA				No							NA					2	NA		1	60	18	NA		NA		NA		OS ASD	-1.79769	NA
NA		2	2	13	6	2	NA	1			9.6	8.7	9.7	7.9	7.1	9.1	1	40	NA				3	NA	3					NA					2	NA		1	60									-1.79769	NA
NA		2	2	13	1	1	NA	1			7.9	10.9	9.8	10.7	8.2	12.5	3	31	NA	1	31	NA	No							NA					1	NA		3	60									-1.79769	NA
NA		2	1	13	1	1	NA	1			7.7	9.2	10.4	9.3	9.1	8.9	3	20	NA				1	40	2		NA			NA					2	NA		1	60									-1.79769	NA
NA		2	2	13	1	1	NA	1			8.5	6.6	8.6	4.4	7.9	6.5	3	30	NA				1	40.74			NA			NA					1	NA		3	60	21								-1.79769	NA
NA		2	2	13	1	1	NA	1			9.1	9	8.3	9.4	8.9	9.1	3	42	NA				1	40	2		NA			NA					1	NA		3	60									-1.79769	NA
NA		2	2	13	1	1	NA	1			8.4	8.1	10.2	9	9.1	8.1	3	36	NA				1	45.46	2					NA					1	NA		3	60									-1.79769	NA
NA		2	2	13	1	1	NA	1			6.2	9.9	8.7	9.4	7.9	10.3	1	41	NA				No							NA					1	NA		3	60									-1.79769	NA
NA		2	2	13	1	1	NA	1			7	8.8	10.3	9.7	8.9	8.4	1	38	NA				No							NA					1	NA		3	>60									-1.79769	NA
NA		2	1	13	1	1	NA	1			7.2	6.6	6.1	7.7	7.4	NA	1	38	NA				No							NA					1	NA		3	60									-1.79769	NA
NA		2	1	13	1	1	NA	1			7.4	8.6	8.2	8.3	8.3	8.3	1	38	NA				No							NA					1	NA		3	60									-1.79769	NA
NA		2	1	13	1	1	NA	1			5.9	7.6	8.54	7.9	7.8	NA	3	40	NA				1	NA	2		NA			NA					2	NA		1	>60									-1.79769	NA
NA		2	1	13	1	1	NA	1			8.9	9.2	9.4	7	7.2	NA	No						No							NA					1	NA		3	NA	NA	NA		NA		NA			-1.79769	NA
NA		2	2	13	1	1	NA	1			7.1	8.7	8.3	8.8	8.3	NA	1	25	NA	3	25	NA	No							NA					1	NA		3	60									-1.79769	NA
NA		2	2	13	1	1	NA	1			8.4	9.6	9.6	7.8	7	7.9	3	37	NA				1	NA	3		NA			NA					2	NA		1	NA	NA	NA		NA		NA			-1.79769	NA
NA		2	1	13	1	1	NA	1			8.7	9.9	7.3	8.3	7.9	10.7	3	19	1640				No							NA					1	NA		3	NA	NA	NA		NA		NA			-1.79769	NA
NA		2	2	13	1	1	NA	1			8.9	8.4	12.1	10.1	7.2	7.6	3	16	2560				No							NA					1	NA		3	NA	NA	NA		NA		NA			-1.79769	NA
NA		2	2	13	1	1	NA	1			6.4	9.4	8.6	8	6.3	5.4	3	31	7068				1	41.17	1		2445			NA					1	NA		3	>60									-1.79769	NA
NA		2	2	13	1	1	NA	1			9.8	10	9	NA	NA	NA	No						No							NA					1	NA		3	60									-1.79769	NA
NA		2	2	13	1	1	NA	1			7.6	8.9	7.8	8.7	7	6.7	3	33	NA				No							NA					1	NA		3	60									-1.79769	NA
NA		2	2	13	1	1	NA	1			7.3	8.4	5.2	7.9	7.4	NA	1	47	NA				No							NA					1	NA		3	>60									-1.79769	NA
NA		2	2	13	1	1	NA	1			8.4	11.9	8.5	11.1	12.8	9.4	1	40	8270				3	NA	3					NA					2	NA		1	60									-1.79769	NA
NA		2	1	13	1	1	NA	1			8.9	3.9	4.1	9.4	9.1	NA	No						No							NA					1	NA		3	NA	NA	NA		NA		NA			-1.79769	NA
NA		2	2	13	1	1	NA	1			9.8	12	12	10.5	10.4	8	3	27	8160				1	NA	3		1186			NA					2	NA		1	>60									-1.79769	NA
NA		2	1	13	1	1	NA	1			8.3	10.3	12.1	11.5	8.3	9.4	1	30	NA				No							NA					2	NA		1	55									-1.79769	NA
NA		2	1	13	1	1	NA	1			6	8.3	10	7	8.8	11.8	No						No							NA					1	NA		3	NA	NA	NA		NA					-1.79769	NA
NA		2	2	13	1	1	NA	1			7.5	10.9	9.3	7.5	9.9	NA	1	33	880				No							NA					1													-1.79769	NA
1		3	2	19	3	1	NA	NA		monthly Tx	8.4	7.6	7.4	9.4	9.7	NA	3	40												NA					1	2	NA		73	24	2		2		2			-1.79769	NA
2		3	2	19	1	1	NA	NA		3 weekly Tx	8.4	8.3	9.6	9.8	8	8.4	3	20												NA					1	2			72	15	2		2		2			-1.79769	NA
3		3	1	19	1	1	NA	NA		monthly Tx	6.7	7.8	8.6	8.5	NA	NA	NA													NA					1	2	NA		NA		2		2		2			-1.79769	63
4		3	1	19	1	1	NA	NA		monthly Tx	6.6	8.6	7.4	7.9	6.6	9.4	3	20												NA					1	2	NA		70		2		2		2			-1.79769	NA
5		3	2	19	3	1	NA	NA		3weekly Tx	8.7	9.8	6.1	8.2	7.8	8	3	20		1	50									NA					1	2	NA		60	15	2		2		2			-1.79769	120
6		3	2	19	1	1	NA	NA		monthly Tx	6.6	7.3	6.8	8	6.7	7.2	3	35		1	50									NA					1	2	NA		60	NA	2		2		2			-1.79769	NA
7		3	2	19	1	1	NA	NA		3weekly	9.6	7.7	9.2	7.8	8.7	NA	3	30												NA					1	2	NA		60		2		2		2			-1.79769	NA
8		3	1	19	1	1	NA	NA		3weekly	8.1	8.1	7.8	6.7	7.4	7.1	1	40		3	20									NA					2	1		1	60	NA	2		2		2			-1.79769	NA
9		3	1	19	1	1	NA	NA		3weekly Tx	8	6.8	5.6	7.3	NA	NA	1			3	40									NA					2	1	NA	1	60	NA	2		2		2			-1.79769	122
1	1399	4	1	21	1	1	NA	NA		monthly Tx	7.5	6.7	6.9	5.7	7.1	6.6	3	40		1										NA					1		NA	3	60		2		2		2			-1.79769	94
2	226	4	2	21	1	1	NA	NA		monthly Tx	9.5	8.4	7.9	9	9.5	8.7	3	35												NA					2			1	NA	NA	NA		NA		NA			-1.79769	137
3	201	4	1	21	1	1	NA	NA		monthly Tx	8.6	7.9	10.5	8.2	9.2	9	3	40												NA					1		not palpable	3	60	NA	NA		NA		2			-1.79769	121.5
4	202	4	1	21	1	1	NA	NA		monthly Tx	7.8	6.5	6.5	8.4	6.4	7.5	3	40												NA					1		NA	3	60	NA	NA		NA		2			-1.79769	116
5		4	1	21	1	1	NA	NA		monthly Tx	7.6	9.7	8.8	9	9.2	8.9	1	60		3			2			arthralgia				NA					2			1	60	NA	NA		NA		2			-1.79769	155
6	410	4	1	21	1	1	NA	NA		monthly Tx	7.4	8.6	8.5	8	7.5	9.4	3	40												NA					2			1	60	NA	NA		NA		2			-1.79769	119
7	430	3	1	21	1	1	NA	NA		monthly	8	7.2	8.1	7.4	8.3	8.8	3	30												NA					1		NA	3	60	NA	NA		NA		2			-1.79769	100
8		3	1	21	1	1	NA	NA		monthly Tx	9.4	7.6	7.6	9.3	9.4	9.1	3	20												NA					1		NA	3	65	NA	NA		NA		NA			-1.79769	78
9	379	3	2	21	1	1	NA	NA		monthly Tx	9.2	8.2	8.8	7.9	10	7.4	3	10												NA					2		NA	1	70	NA	NA		NA		2			-1.79769	NA
10		3	1	21	1	1	NA	NA		monthly Tx	9.5	7.5	6.7	9.6	8.1	8.9	3	30												NA					1		NA	3	60	NA	NA		NA		NA			-1.79769	NA
11	226	3	1	21	1	1	2012-02-05	NA		monthly Tx	7	6.6	9.1	9.1	8.6	7.34	3	20												NA					1		NA	3	60	NA	NA		NA		NA			-1.79769	107
12		3	1	21	1	1	NA	NA		monthly Tx	7.1	8.3	10.7	9.6	8.2	9.6	3	40												NA					1		NA	3	60	NA	NA		NA		NA			-1.79769	63
13		4	1	21	1	1	NA	NA		monthly Tx	2.4	7.7	3.9	7.9	8.3	8.5	3	40												NA					2			1	NA	NA	NA		NA		NA			-1.79769	NA
14	1505	4	1	21	1	1	NA	NA		monthly Tx	8.6	7.2	7.2	4.5	11	8.5	3	40												NA					1		NA	3	NA	NA	NA		NA		NA			-1.79769	NA
1	20	3	2	1	1	1	NA	1			8.7	7.5	7.1	10.4	8.6	8.3	3	30												NA					1	2												-1.79769	120
2	6	3	2	1	1	1	NA	1			8.3	8.8	8.2	8	7.8	9.6	3	40					1	60	5					NA					1	2			60	12								-1.79769	100
3	19	3	1	1	1	1	NA	1			NA	NA	NA	NA	NA	NA	1	40												NA					1	2												-1.79769	85
4	18	3	1	1	1	1	NA	1			9.9	9.9	9.5	9.4	8.5	9.9														NA					1	2												-1.79769	81
5	17	3	1	1	1	1	NA	1			8.2	9.1	9.3	8.3	9.4	9.1	3	30												NA					1	2												-1.79769	116
6	16	3	2	1	1	1	NA	1			9	9.5	9	9	6.5	8.2	3	40		1	25									NA					1	2												-1.79769	119
7	15	3	1	1	1	1	NA	1			8.4	9.2	9.1	9.4	8.9	8.1	3	40												NA					1	2												-1.79769	91
8	14	3	2	1	1	1	NA	1			7.1	6.4	7.3	6.7	7.1	6.4				3	10									NA					1	2												-1.79769	123
9	13	3	1	1	1	1	NA	1			7.5	8.7	9.3	8.1	8.7	8.5	1	40												NA					1	2												-1.79769	119
10	12	3	2	1	1	1	NA	1			7.2	7.2	8.9	7.6	7.6	7.1	3	15												NA					1	2												-1.79769	123
11	11	3	2	1	1	1	NA	1			8.6	7.6	6.8	9.2	9.1	8.7	3	28												NA					1	2												-1.79769	118
12	10	3	2	1	1	1	NA	1			10.2	8.7	9.1	8.7	9.4	9	3	26												NA					1	2												-1.79769	115
13	9	3	2	1	1	1	NA	1			9.8	9.2	8.9	8.6	8.7	8.8	3	40												NA					1	2												-1.79769	86
14	8	3	1	1	1	1	NA	1			9.6	9.1	8.7	8.6	7.7	9.1	3	40												NA					1	2												-1.79769	128
15	7	3	2	1	1	1	NA	1			7	7.6	7.3	9.3	7.4	9.1	1	40		3	40									NA					1	2												-1.79769	128
16	5	3	2	1	1	1	NA	1			11	8.4	9.7	9.7	7.6	9.3	3	46		1	60									NA					1	2			60	16	2		2		2			-1.79769	158
17	4	3	2	1	3	1	NA	1			7.4	7.12	7.5	7.5	5.8	7.7														NA					1	2												-1.79769	110
18	3	3	1	1	1	1	NA	1			8.3	8.8	9.8	9.7	9.3	8.3	3	20		1	40									NA					1	2			60	16	2		2		2			-1.79769	108
19	2	3	1	1	2	1	NA	1			9	8.9	9.2	8.6	9.2	8.7	3	40												NA					1	2												-1.79769	120
20	1	3	1	1	1	1	NA	1			9	7.1	8.4	8.5	8.6	9.1	3	21		1	40									NA					2	1												-1.79769	122
21	w2	3	1	1	1	1	NA	1			7.8	7.9	7	6.1	6.8	NA	3	40		1	25		1	20						NA					1	2					2		2		2			-1.79769	126
NA	1	Dr.Dilum	Male	Badulla	Beta tha	Beta tha	NA	NA	1999		7.3	7.1	6.4	9.4	7.8	7.5	Deferras	30	3416	Desferio										NA					Another	Splenect		Not appl	60	normal	no		yes	early dilated	no				135
NA	2	Dr.Dilum	Female	Badulla	Beta tha	Beta tha	NA	NA	2003		NA	NA	NA	NA	NA	NA	Deferras	40	3586				Desferio	33	Deferipr		1526			NA					Supply p	Spleen i	pancytopenia,spleen5	yes	60	normal	no		no		no		TR		131
NA	4	Dr.Dilum	Male	Badulla	Beta tha	Beta tha	NA	NA	2002		7.3	7.4	5.7	6.8	7.5	7.3	Desferio	25	NA				Deferras	30	Other	Used when DFO unavailable	2860	Supply p	52	2009	2010	Non		5017	Another	Splenect		Not appl	60	normal	no		no		no				130
NA	7	Dr.Dilum	Female	Badulla	Beta tha	Beta tha	NA	NA	2002		10.9	8.2	9.7	10.1	9.2	6.9	Desferio	30	4105				Deferras	27	Desferio		7140	Another	NA	2004	2013	Deferipr		1550	Another	Splenect		Not appl	60	normal	no		no		no				143
NA	9	Dr.Dilum	Female	Badulla	Beta tha	Beta tha	NA	NA			7.3	9	7.4	9.3	8.5	NA	Deferras	30	3991				Desferio	NA	Desferio		NA			NA					Another	Splenect		Not appl	60	normal	no		yes	dilated cardiomyopat	no				138
NA	19	Dr.Dilum	Male	Badulla	Beta tha	Beta tha	NA	NA	2001		9.7	7.8	7.2	8.2	10	7.5	Deferras	30	4051				Desferio	47	Deferipr		NA			NA					Supply p	NA		yes	60	normal	no		no		no				140
NA	21	Dr.Dilum	Male	Badulla	Beta tha	Beta tha	NA	NA	2001		7.8	7.9	7	7.6	7.3	NA	Deferras	30	4068				Desferio	32	Deferipr		NA	Supply p	75	2009	2010	Other	Used when DFO unavailable	5070	Supply p	Splenect		yes	60	normal	no		no		no		trivial MR		131
NA	26	Dr.Dilum	Female	Badulla	Beta tha	Beta tha	NA	NA	2004		7.1	9.5	6.2	7.4	8.6	7.6	Deferras	20	3805	Desferio	40	938								NA					Supply p	Spleen i	pancytopenia,splen10	yes	60	normal	no		no		no				133
NA	29	Dr.Dilum	Female	Badulla	Beta tha	Beta tha	NA	NA	2001		7.2	6.6	7.1	7.8	6.4	4.5	Desferio	30	NA				Deferras	30	Non		3551			NA					Another	Splenect		Not appl	60	normal	no		yes	early dilated cardio	no				131
NA	30	Dr.Dilum	Female	Badulla	Beta tha	Beta tha	NA	NA	2000		7.9	9.1	8.5	8.9	8.3	8.5	Desferio	30	4000	Deferras	30	4850								NA					Another	Splenect		Not appl	60	normal	no		no		yes	diastolic dysfunctio			148
NA	31	Dr.Dilum	Female	Badulla	Beta tha	Beta tha	NA	NA	2003		6.5	8.7	10.4	9.2	8.5	7.2	Deferras	40	3875				Desferio	33	Desferio		NA			NA					Another	Splenect		Not appl	60	normal	no		no		no				133
NA	45	Dr.Dilum	Female	Badulla	Beta tha	Beta tha	NA	NA	1994		9.9	7.4	7.5	8.1	8.8	9	Deferras	30	4276	Desferio	25									NA					Another	Splenect		Not appl	60	normal	no		yes	on treatments	no				146
NA	51	Dr.Dilum	Male	Badulla	Beta tha	Beta tha	NA	NA	2000		8.6	8.4	10	7.2	9	9.1	Desferio	40	NA				Deferras	30	Other	used when DFO unavailable	2036			NA					Another	Splenect		Not appl	60	normal	no		no		no		small PDA		145
NA	52	Dr.Dilum	Male	Badulla	Beta tha	Beta tha	NA	NA	1995		8.1	8	8	8.1	8.8	7.5	Desferio	20	1848				Deferras	20	Other	Used when DFO unavailable	3763	Supply p	34.4	2009	2011	Non		5182	Supply p	Splenect		yes	60	normal	no		yes	dilated cardiomyopat	no				148
NA	54	Dr.Dilum	Female	Badulla	Beta tha	Beta tha	NA	NA			7.8	9.2	9.1	8.9	7	10.1	Deferras	30	5083	Desferio	20		Deferipr	23	Other	Used when DFO unavailable	5772			NA					Supply p	NA		yes	55	normal	no		yes	dilated cardiomyopat	yes		mild global hypokinesia		156
NA	55	Dr.Dilum	Male	Badulla	Beta tha	Beta tha	NA	NA	1995		9.2	9.8	7.8	9.4	8.1	8.6	Deferras	30	3607				Desferio	40	Deferipr					NA					Supply p	Spleen i	pancytopenia	yes	60	normal	no		no		no				149
NA	56	Dr.Dilum	Male	Badulla	Beta tha	Beta tha	NA	NA			7	9.2	7.9	8.4	8.5	6.5	Desferio	40	4025	Desferio	30		Deferipr	20	Other	used when DFO unavailable	8059			NA					Supply p	NA		yes	55	normal	no		yes	early dilated cardio	yes	mild LV dysfunction			145
NA	58	Dr.Dilum	Female	Badulla	Beta tha	Beta tha	NA	NA	1996		8.1	9.3	9	7.9	8.2	9.9	Desferio	20	NA	Deferras	20	3710	Deferipr	20	Other	Used when DFO unavailable	8744			NA					Supply p	NA		yes	60	normal	no		yes		no			11	149
NA	59	Dr.Dilum	Female	Badulla	Beta tha	Beta tha	NA	NA	2003		8	8.6	9.3	7.7	9	NA	Desferio	30	3819				Deferras	30	Other	used when DFO unavailable	4045	Another	33.2	2006	2011	Deferipr		2273	Another	NA		Not appl	60	normal	no		yes	dilated cardiomyopat	no		small OS ASD		132
NA	60	Dr.Dilum	Male	Badulla	Beta tha	Beta tha	NA	NA	2003		7	8.1	9	7.8	7.1	8.2	Deferras	40	3987	Desferio	25									NA					Another	Splenect		Not appl	60	normal	no		no		no		mild TR		124
NA	63	Dr.Dilum	Male	Badulla	Beta tha	Beta tha	NA	NA	2000		5.2	7.3	6.6	7.2	6.8	6.5	Deferras	40	4716	Desferio	22	5583	Deferipr	30	Other	Used when DFO unavailable	7245			NA					Another	Splenect		Not appl	60	normal	no		no		yes	mild LV dysfunction	on captopril		139
NA	64	Dr.Dilum	Female	Badulla	Beta tha	Beta tha	NA	NA	1997		7.8	8.3	8.1	7.9	6	9.8	Deferras	30	4048	Desferio	28									NA					Supply p	Spleen i	pancytopenia,spleen7	yes	55	normal	no		no		yes	on captopril,carvedi			140
NA	65	Dr.Dilum	Male	Badulla	Beta tha	Beta tha	NA	NA	1995		7.6	9	7.8	6.5	7.4	7.2	Deferras	30	3849				Desferio	25	Deferipr		NA			NA					Supply p	Splenect		Not appl	60	normal	no		yes	dilated cardiomyopat	no				157
NA	68	Dr.Dilum	Female	Badulla	Beta tha	HbE beta	NA	NA	2000		7.3	6.9	7	6.3	9.3	9.4	Desferio	37	8779				Deferras	30	Deferras		3900			NA					Supply p	Splenect		yes	60	normal	no		no		no		trivial MR		138
NA	69	Dr.Dilum	Female	Badulla	Beta tha	Beta tha	NA	NA	2004		8.8	6.7	8.6	8.9	8.6	8.1	Deferras	40	4977				Desferio	20	Desferio		1595			NA					Another	Splenect		Not appl	60	normal	no		no		no		mild MVP		131
NA	73	Dr.Dilum	Male	Badulla	Beta tha	Beta tha	NA	NA	1998		8.4	8.2	10.2	6.9	7.7	NA	Desferio	40	NA				Deferras	30	Non		2337			NA					Another	Splenect		Not appl	60	normal	no		yes	dilated cardiomyopat	no		small ASD		141
NA	80	Dr.Dilum	Female	Badulla	Beta tha	Beta tha	NA	NA	2002		9.9	6.5	9.3	8.5	8.3	9.2	Desferio	30	2237	Deferras	30	3710								NA					Another	Splenect		Not appl	60	normal	no		no		no				149
NA	81	Dr.Dilum	Female	Badulla	Beta tha	Beta tha	NA	NA	2002		8.8	6.8	7.5	6.5	6.7	9	Deferras	30	3959				Desferio	44	Desferio		2330	Supply p	58.8	2009	2010	Other	Used when DFO unavailable	8264	Supply p	Splenect		yes	60	normal	no		no		no				132
NA	82	Dr.Dilum	Female	Badulla	Beta tha	Beta tha	NA	NA	2002		8.5	8.3	9	8	7.7	8.2	Deferras	40	3967				Desferio	44	Deferipr		4537	Supply p	NA	2009	2011	Other	Used when DFO unavailable	7938	Supply p	Spleen i	pancytopenia,splen12	yes	60	normal	no		no		no				138
NA	84	Dr.Dilum	Female	Badulla	Beta tha	Beta tha	NA	NA	1994		7.8	8.3	7.8	9	8	9.2	Deferras	30	4307				Desferio	20	Desferio		NA	Supply p	NA	209	2010	Other	Used when DFO unavailable	6941	Supply p	Splenect		yes	60	normal	no		no		no				153
NA	89	Dr.Dilum	Male	Badulla	Beta tha	HbE beta	NA	NA	1994		7.5	9.5	8.9	8.9	8.9	8.1	Desferio	30	1797				Deferras	20	Other	used when DFO unavailable	2233			NA					Supply p	NA		yes	60	normal	no		yes	early dilated cardio	yes	mild global hypokine	MVP,trivial MR		149
NA	91	Dr.Dilum	Male	Badulla	Beta tha	Beta tha	NA	NA			10.8	6.2	8.6	6.3	8.9	NA	Desferio	45	NA	Deferras	30	4222								NA					Supply p	NA		yes	55	normal	no		yes	dilated cardiomyopat	yes	mild LV dysfunction			141
NA	93	Dr.Dilum	Male	Badulla	Beta tha	Beta tha	NA	NA	1997		9.1	9.2	9.9	7.5	9.4	8.3	Deferras	30	2973	Desferio	50									NA					Supply p	NA		yes	50	normal	no		yes	iron induced	yes	global hypokinesia	mild functional PR,MR,TR		146
NA	94	Dr.Dilum	Female	Badulla	Beta tha	Beta tha	NA	NA	1999		7.5	7.5	9	9	9.3	9.5	Deferras	30	3107	Desferio	19	3796	Deferipr	55.5	Other	Athritis	2370			NA					Another	Splenect		Not appl	60	normal	no		no		no				165
NA	98	Dr.Dilum	Female	Badulla	Beta tha	Beta tha	NA	NA			9.5	8.6	8.3	9.6	9.7	9.2	Desferio	40	NA				Deferras	30	Other	Used when DFO unavailable	3049	Supply p	NA	2009	2010	Other	arthritis	8546	Supply p	Splenect		yes	55	normal	no		no		yes	mild LV dysfunction			145
NA	99	Dr.Dilum	Female	Badulla	Beta tha	Beta tha	NA	NA	1998		9	9	8.5	8.2	8.1	9.8	Desferio	23	3225				Desferio	38.4	Other	local reaction to DFO	NA	Poor com	30	2011	2012	Other	backache with Asunra	3947	Supply p	Splenect		yes	60	normal	no		no		no				144
NA	100	Dr.Dilum	Female	Badulla	Beta tha	Beta tha	NA	NA	1999		8.4	8.8	7	6.7	8.8	7.3	Deferras	30	4048	Desferio	28									NA					Supply p	Spleen i	pancytopenia,spleen5	yes	60	normal	no		no		no				125
NA	104	Dr.Dilum	Female	Badulla	Beta tha	Beta tha	NA	NA	2003		9.4	9.1	7	9.6	7.7	6.8	Deferras	20	2967				Desferio	23	Deferipr		1330			NA					Another	Splenect		Not appl	60	normal	no		no		no		trivial MR		135
NA	105	Dr.Dilum	Female	Badulla	Beta tha	Beta tha	NA	NA	2005		8.7	9.1	8	8.3	9	8.5	Deferras	30	2914				Desferio	30	Desferio		1293			NA					Another	Splenect		Not appl	60	normal	no		no		no				136
NA	107	Dr.Dilum	Female	Badulla	Beta tha	Beta tha	NA	NA	2005		8	8.5	9.4	8.1	9.1	8.4	Deferras	30	4601				Desferio	44	Deferipr		5623	Supply p	58	2009	2010	Other	athralgia	4248	Supply p	Spleen i	pancytopenia,splen10	yes	60	normal	no		no		no				132
NA	108	Dr.Dilum	Male	Badulla	Beta tha	Beta tha	NA	NA	2005		6.8	9.6	8.6	7.5	6.5	7.5	Deferras	35	4149				Desferio	22.7	Desferio		3906			NA					Another	Splenect		Not appl	60	normal	no		no		no		mild MR		126
NA	111	Dr.Dilum	Female	Badulla	Beta tha	Beta tha	NA	NA	2004		9.4	9.5	8.1	9.1	9.7	9.6	Desferio	26	1384				Deferras	20	Desferio		2446	Another	33	2006	2010	Deferipr		2020	Another	Splenect		Not appl	60	normal	no		no		no				125
NA	113	Dr.Dilum	Female	Badulla	Beta tha	Beta tha	NA	NA	2006		7.3	8.2	8.1	10.9	5	5.6	Deferras	40	3695				Desferio	30.6	Desferio		2998			NA					Another	NA		Not appl	60	normal	no		no		no				124
NA	114	Dr.Dilum	Male	Badulla	Beta tha	Beta tha	NA	NA	2007		6.9	8.9	7.8	7.8	7.5	6.3	Deferras	20	5065	Desferio	20	2184								NA					Another	Splenect		Not appl	60	normal	no		no		no				117
NA	115	Dr.Dilum	Female	Badulla	Beta tha	Beta tha	NA	NA	2003		8.4	8.4	9.5	7.5	8.1	7.4	Deferras	40	3563				Desferio	45	Desferio		2340			NA					Another	Splenect		Not appl	60	normal	no		no		no		tricuspid vegectomy in 2013		140
NA	123	Dr.Dilum	Female	Badulla	Beta tha	Beta tha	NA	NA	2008		9	8.9	9.9	7.8	8.5	NA	Deferras	30	2913				Desferio	20	Desferio		4103			NA					Another	Splenect		Not appl	60	normal	no		no		no		TR		115
NA	125	Dr.Dilum	Male	Badulla	Beta tha	Beta tha	NA	NA	2007		8.2	9	8.6	8.1	7	8.1	Deferras	30	3605				Desferio	20	Desferio		3164			NA					Another	Splenect		Not appl	60	normal	no		no		no				124
NA	129	Dr.Dilum	Male	Badulla	Beta tha	Beta tha	NA	NA	2006		10.1	9.1	6.9	7.2	8.2	7.2	Desferio	40	2845				Deferras	20	Other	Used when DFO unavailable	3826	Another	30	2009	2011	Deferipr		2410	Another	Splenect		Not appl	60	normal	no		no		no				119
NA	131	Dr.Dilum	Male	Badulla	Beta tha	Beta tha	NA	NA	2008		8.6	8.7	8.8	8.3	8.1	8.1	Deferras	40	2203				Desferio	18	Deferras		2918			NA					Another	Splenect		Not appl	60	normal	no		no		no		mild functional TR		120
NA	134	Dr.Dilum	Female	Badulla	Beta tha	Beta tha	NA	NA	2007		8.2	8.5	7.7	8.6	7.3	7.8	Deferras	30	2881											NA					Another	Splenect		Not appl	60	normal	no		no		no				111
NA	141	Dr.Dilum	Male	Badulla	Beta tha	Beta tha	NA	NA	2008		8	7	9.2	5.8	7.2	7.1	Deferras	30	7143											NA					Another	Splenect		Not appl	60	normal	no		no		no				87
NA	142	Dr.Dilum	Female	Badulla	Beta tha	Beta tha	NA	NA	2010		6.4	8.5	8.3	9.1	7.9	9.8	Deferras	30	2158	Desferio	20	3956								NA					Another	Splenect		Not appl	60	normal	no		no		no				107
NA	143	Dr.Dilum	Male	Badulla	Beta tha	Beta tha	NA	NA	2010		7.9	7.9	7.2	7.4	8.4	NA	Desferio	30	1880											NA					Another	Splenect		Not appl	60	normal	no		no		no		trivial MR		110
NA	145	Dr.Dilum	Male	Badulla	Beta tha	Beta tha	NA	NA	2010		6.7	8.7	7.7	9.9	6.2	6.1	Deferras	25	3247											NA					Another	Splenect		Not appl	60	normal	no		no		no				102
NA	151	Dr.Dilum	Female	Badulla	Beta tha	Beta tha	NA	NA			8.5	7.3	8.7	9.2	7.8	9.3	Deferras	20	440											NA					Another	Splenect		Not appl	NA	NA	NA		NA		NA				97
NA	153	Dr.Dilum	Female	Badulla	Beta tha	Beta tha	NA	NA	2012		9.1	9.6	7.4	8.1	8.5	9.2	Deferras	30	1652											NA					Another	Splenect		Not appl	NA	NA	NA		NA		NA				96
NA	155	Dr.Dilum	Female	Badulla	Beta tha	Beta tha	NA	NA	2013		7.6	9.8	7	7.8	9.1	5.9	Deferras	20	528											NA					Another	Splenect		Not appl	NA	NA	NA		NA		NA				91
NA	156	Dr.Dilum	Male	Badulla	Beta tha	Sickle b	NA	NA	1997		9.6	8.2	8.4	7.8	8.8	9.5	Deferras	17	1166				Desferio	32	Desferio		NA			NA					Supply p	NA		yes	60	normal	no		no		no		mild Functional TR		147
NA	161	Dr.Dilum	Male	Badulla	Beta tha	Beta tha	NA	NA	2013		9.6	9.2	8.2	9.2	9.5	8.3	Deferras	20	1033											NA					Another	Splenect		Not appl	NA	NA	NA		NA		NA				91
NA	162	Dr.Dilum	Female	Badulla	Beta tha	Beta tha	NA	NA	2013		6.8	7.3	6.1	8.5	4.1	NA	Deferras	10	990											NA					Another	Splenect		Not appl	NA	NA	NA		NA		NA				86
NA	163	Dr.Dilum	Male	Badulla	Beta tha	Beta tha	NA	NA	2013		9.9	8.7	9.3	7.7	NA	NA	Deferras		1338											NA					Another	Splenect		Not appl	NA	NA	NA		NA		NA				74
NA	165	Dr.Dilum	Male	Badulla	Beta tha	Beta tha	NA	NA	2014		7.4	10.9	8.7	NA	NA	NA	-													NA					Another	NA		Not appl	NA	NA	NA		NA		NA				70
NA		Dr.Dilum	Female	Chilaw	Beta tha	Beta tha	NA	NA	2012		4.4	7.5	6.9	7.7	9.2	8.3	Desferio		996											NA					Another	Splenect		Not appl	60	normal	no		no		no				88
NA		Dr.Dilum	Female	Chilaw	Beta tha	Beta tha	NA	NA	2005		6.9	7.4	7.3	7.8	6.9	8.7	Deferras	20	2899				Desferio		Desferio		NA			NA					Another	Splenect		Not appl	60	normal	no		no		no				134
NA		Dr.Dilum	Male	Chilaw	Beta tha	Beta tha	NA	NA	2002		6.1	7.9	8	7.8	7.6	7.3	Deferras	25	1525				Desferio	45	Desferio		1188			NA					Another	Splenect		Not appl	60	normal	no		no		no				138
NA		Dr.Dilum	Female	Chilaw	Beta tha	Beta tha	NA	NA	1989		7.3	7.2	8.5	7	8.5	8.7	Deferras	20	1914				Desferio		Desferio					NA					Supply p	Spleen i		yes	60	normal	no		no		no				NA
NA		Dr.Dilum	Male	Chilaw	Beta tha	Beta tha	NA	NA	1999		7.6	3.9	6	7.1	5.9	6.9	Deferras	42	6265				Desferio	33	Desferio		2510			NA					Another	Splenect	spleen 9-10cm	Not appl	60	normal	no		no		no				151
NA		Dr.Dilum	Male	Chilaw	Beta tha	Beta tha	NA	NA	1995		4.9	5.3	4.2	4.9	5.9	5.4	Deferras	35	2342				Desferio	NA	Desferio		1184			NA					Another	Splenect	spleen 16cm on USS	Not appl	60	normal	no		no		no				166
NA		Dr.Dilum	Male	Chilaw	Beta tha	Beta tha	NA	NA	2012		7.9	4.6	8.5	10.4	5.4	6.9	Deferras		NA				Desferio		Non		1419			NA					Another	Splenect		Not appl	60	normal	no		no		no		mildly dilated coronary sinus		97
NA		Dr.Dilum	Male	Chilaw	Beta tha	Beta tha	NA	NA	1998		6.4	5.6	5.8	8.3	10	7.8	Deferras	36	2430				Desferio		Desferio		1497			NA					Another	Splenect		Not appl	60	normal	no		no		no				141
NA		Dr.Dilum	Male	Chilaw	Beta tha	Beta tha	NA	NA	1992		8.3	7.3	8.3	9.3	9.4	7.1	Deferras	20	2283				Desferio	NA	Desferio		3650			NA					Another	Splenect	spleen 15.2cm	Not appl	60	normal	no		no		no				NA
NA		Dr.Dilum	Male	Chilaw	Beta tha	Beta tha	NA	NA	2003		6.3	3.3	8.5	5.5	8.6	6.4	Deferras	18	5985				Desferio	NA	Deferras		1443			NA					Another	Splenect		Not appl	60	normal	no		no		no				132
NA		Dr.Dilum	Female	Chilaw	Beta tha	Beta tha	NA	NA	2012		9.1	8.2	8.2	6	6.5	7.4	Deferras		2959											NA					Another	Splenect		Not appl	60	normal	no		no		no				83
NA		Dr.Dilum	Male	Chilaw	Beta tha	Beta tha	NA	NA	2009		4.7	8	5.9	6.2	5.3	6.2	Deferras	16	2947				Desferio	15	Desferio					NA					Another	Splenect		Not appl	60	normal	no		no		no				106
NA		Dr.Dilum	Male	Chilaw	Beta tha	Beta tha	NA	NA	2008		7.1	7.2	5.7	7.5	5.9	3.4	Deferras		2000				Desferio	40	Desferio		1853			NA					Another	Splenect		Not appl	60	normal	no		no		no				118
NA		Dr.Dilum	Male	Chilaw	Beta tha	Beta tha	NA	NA	2003		9.3	6.9	4.7	9.5	8.2	6	Deferras	38	4301				Desferio		Desferio					NA					Another	Splenect		Not appl	60	normal	no		no		no				133
NA		Dr.Dilum	Male	Chilaw	Beta tha	Beta tha	NA	NA	2012		6.2	7.3	7.7	6	10.5	5.9	Desferio		1060											NA					Another	Splenect		Not appl	60	normal	no		no		no				NA
NA		Dr.Dilum	Male	Chilaw	Beta tha	Beta tha	NA	NA	1997		5.7	6.9	6.6	5.3	5.8	5.3	Deferras	27	2685				Desferio		Desferio		NA			NA					Another	Splenect	spleen 13cm	Not appl	60	normal	no		no		no		Trivial MR		158
NA		Dr.Dilum	Male	Chilaw	Beta tha	Beta tha	NA	NA	1992		7.2	7.7	10	8.6	9.3	6.8	Deferras	37	3548				Desferio	40	Desferio		NA			NA					Another	Splenect	spleen 13.3cm	Not appl	60	normal	no		no		no				153
NA		Dr.Dilum	Male	Chilaw	Beta tha	Beta tha	NA	NA	1993		6	7.3	6.2	7	5.8	4.8	Deferras	20	5368				Desferio	33	Desferio		NA			NA					Another	Splenect		Not appl	60	normal	no		no		no				NA
NA		Dr.Dilum	Male	Chilaw	Beta tha	Beta tha	NA	NA	NA		7.7	6.7	8	5.9	8.5	6.7	Deferras	40	2188											NA					Another	Splenect		Not appl	60	normal	no		no		no				NA
NA		Dr.Dilum	Female	Chilaw	Beta tha	Beta tha	NA	NA	2008		6	7.3	6.6	6.7	6.2	6.5	Deferras	30	3630				Desferio	25	Desferio		1522			NA					Another	Splenect		Not appl	60	normal	no		no		no				114
NA		Dr.Dilum	Male	Chilaw	Beta tha	Beta tha	NA	NA	1996		7.1	6.8	8.4	6.7	8.2	8.4	Deferras	40	3080				Desferio	NA	Desferio		NA			NA					Supply p	Splenect		yes	60	normal	no		no		no		grade 1-TR		155
NA		Dr.Dilum	Male	Chilaw	Beta tha	Beta tha	NA	NA	1997		7.9	7.4	10.7	8	8.2	8.5	Deferras	27	3540				Desferio	35	Desferio		NA			NA					Supply p	Splenect		yes	60	normal	no		no		no		trivial MR		137
NA		Dr.Dilum	Female	Chilaw	Beta tha	Beta tha	NA	NA	1988		4.6	8.6	8.4	8.4	7.1	8.9	Deferras	20	1887				Desferio	40	Desferio		3600			NA					Supply p	Splenect		yes	60	normal	no		no		no		trivial MR		NA
NA		Dr.Dilum	Male	Chilaw	Beta tha	Beta tha	NA	NA	2001		7.5	6.4	7.2	7.4	6.9	11	Deferras	20	1089				Desferio	NA	Desferio		NA			NA					Supply p	Splenect		yes	60	normal	no		no		no				141
NA		Dr.Dilum	Male	Chilaw	Beta tha	Beta tha	NA	NA	1993		5.9	6	6.5	5.8	9	7.8	Deferras	20	2207				Desferio	NA	Desferio		NA			NA					Supply p	Splenect		yes	60	normal	no		no		no				148
NA		Dr.Dilum	Female	Chilaw	Beta tha	Beta tha	NA	NA	1989		8.3	8	7.4	7.8	9.4	10.2	Deferras		2724				Desferio	40	Desferio					NA					Supply p	Splenect		yes	60	normal	no		no		no				NA
NA		Dr.Dilum	Female	Chilaw	Beta tha	Beta tha	NA	NA	1991		8.7	6.3	7.4	8.9	8	7.2	Desferio	50												NA					Supply p	Splenect		Not appl	60	normal	no		no		no				NA
NA		Dr.Dilum	Male	Chilaw	Beta tha	Beta tha	NA	NA	1994		6.7	7.4	6.4	6.2	6	8.5	Deferras	32	3005				Desferio		Desferio		NA			NA					Supply p	Spleen i		yes	60	normal	no		no		yes	on Frusemide,captopr			NA
NA		Dr.Dilum	Male	Chilaw	Beta tha	Beta tha	NA	NA	1992		6.3	7.1	8.6	6.6	7.5	8.4	Desferio	44	NA											NA					Supply p	Splenect		Not appl	60	normal	no		no		no		Mild TR		NA
NA		Dr.Dilum	Female	Chilaw	Beta tha	Beta tha	NA	NA	2000		5.8	7	9.5	8.3	9.4	7.1	Deferras	20	883.9				Desferio	15	Desferio		NA			NA					Supply p	Splenect		yes	60	normal	no		no		no				141
NA		Dr.Dilum	Male	Chilaw	Beta tha	Beta tha	NA	NA	2001		8	5.9	9.2	9.1	8.5	8.2	Deferras	20	4891				Desferio	12.5	Desferio		NA			NA					Supply p	Splenect		yes	60	normal	no		no		no				137
NA		Dr.Dilum	Female	Chilaw	Beta tha	Beta tha	NA	NA	NA		3.9	4.5	6.4	8.6	8	7.7	Deferras		3905	Desferio										NA					Supply p	Splenect		NA	60	normal	no		no		no				136
NA		Dr.Dilum	Female	Chilaw	Beta tha	Beta tha	NA	NA	2013		4.3	9.3	8.8	5.4	10.3	6.3	Desferio		1701											NA					Another	Splenect		Not appl	60	normal	no		no		no				83
NA		Dr.Dilum	Male	Chilaw	Beta tha	Beta tha	NA	NA	1997		7.7	7.1	8.2	8.3	7.2	7.8	Deferras		4780				Desferio	40	Desferio		NA			NA					Another	Splenect		Not appl	60	normal	no		no		no		Grade 1 TR		164
NA		Dr.Dilum	Male	Chilaw	Beta tha	Beta tha	NA	NA	1994		8.5	7	7.2	6.9	6.1	7.6	Deferras	21	1362				Desferio	NA	Desferio		2108.6			NA					Another	Splenect		Not appl	60	normal	no		no		no				166
NA		Dr.Dilum	Male	Chilaw	Beta tha	Beta tha	NA	NA	2014		9.1	9.7	6.9	7.3	7.5	9.8	less tha						No							NA					Another	Splenect		Not appl	NA	NA	NA		NA		NA		NA		75
NA		Dr.Dilum	Male	Chilaw	Beta tha	Beta tha	NA	NA	2014		8.5	7	5.1	8	9.8	8	No													NA					Another	Splenect		Not appl	NA	NA	NA		NA		NA				77
NA		Dr.Dilum	Male	Chilaw	Beta tha	Beta tha	NA	NA	2015		7.5	5.5	8.3	7.8	NA	NA	No													NA					Another	Splenect		Not appl	NA	NA	no		no		no				NA
NA		Dr.Dilum	Male	Chilaw	Beta tha	Beta tha	NA	NA	2013		7.4	6.2	7	8.4	8.6	8.8	NA													NA					NA	NA		-	NA	NA	NA		NA		NA				NA
[truncated: 184 more columns]
